# Supplementary material for: N-Ethyl-2,2-dimethyl-N-(3-methyl­phen­yl)propanamide
Source: Acta Crystallogr Sect E Struct Rep Online. 2014 Jan 29;70(Pt 2):o223. doi: 10.1107/S1600536814001718 (PMC3998362; doi:10.1107/S1600536814001718)
Supplement: Supplementary file 1 [file e-70-0o223-sup1.cif]

##############################################################################
#                                                                            #
# This CIF contains the data in a paper accepted for publication in          #
# Acta Crystallographica Section E. It conforms to the requirements of       #
# Notes for Authors for Acta Crystallographica Section E, and has been       #
# peer reviewed under the auspices of the IUCr Commission on Journals.       #
#                                                                            #
# Full details of the Crystallographic Information File format               #
# are given in the paper "The Crystallographic Information File (CIF):       #
# a New Standard Archive File for Crystallography" by S. R. Hall, F. H.      #
# Allen and I. D. Brown [Acta Cryst. (1991), A47, 655-685].                  #
#                                                                            #
# The current version of the core CIF dictionary is obtainable from          #
# ftp://ftp.iucr.org/pub/cif_core.dic.                                       #
#                                                                            #
# Software is freely available for graphical display of the structure(s)     #
# in this CIF. For information consult the CIF software page                 #
# http://www.iucr.org/resources/cif/software.                                #
#                                                                            #
# This file may be used for bona fide research purposes within the           #
# scientific community so long as proper attribution is given to the journal # 
# article from which it was obtained.                                        #
#                                                                            #
##############################################################################
data_I
_audit_creation_method     SHELXL-97
_journal_date_recd_electronic     2013-12-24
_journal_date_accepted     2014-01-23
_journal_name_full     'Acta Crystallographica, Section E'
_journal_year     2014
_journal_volume     70
_journal_issue      2
_journal_page_first     o223
_journal_page_last     o223
_journal_paper_category     QO
_journal_paper_doi     10.1107/S1600536814001718
_journal_coeditor_code     HG5371
_publ_contact_author_name     'S Sreenivasa'
_publ_contact_author_address
;
Department of Studies and Research in Chemistry
Tumkur University, Tumkur
Karnataka 572 103,
India
;
_publ_contact_author_email     'drsreenivasa@yahoo.co.in'
_publ_contact_author_fax     ?
_publ_contact_author_phone     '+919620230672'
_publ_section_title
;
<i>N</i>-Ethyl-2,2-dimethyl-<i>N</i>-(3-methylphenyl)propanamide
;
loop_
    _publ_author_name
    _publ_author_footnote
    _publ_author_address
    'Palakshamurthy, B. S.' .
;
Department of Studies and Research in Physics, U.C.S.,
Tumkur University, Tumkur
Karnataka 572 103,
India
;
    'Suchetan, P. A.' .
;
Department of Studies and Research in Chemistry, U.C.S.,
Tumkur University, Tumkur
Karnataka 572 103,
India
;
    'Sreenivasa, S' .
;
Department of Studies and Research in Chemistry
Tumkur University, Tumkur
Karnataka 572 103,
India
;
    'Lokanath, N. K.' .
;
Department of Studies in Physics, University of Mysore,
Manasagangotri, Mysore,
India
;
    'Madhu Chakrapani Rao, T' .
;
Tadimety Aromatics Pvt Ltd, Hirehally Industrial Area,
Tumkur, Karnataka 572 168
India
;
_database_code_depnum_ccdc_archive     'CCDC 983181'
_chemical_name_systematic
;
<i>N</i>-Ethyl-2,2-dimethyl-<i>N</i>-(3-methylphenyl)propanamide
;
_chemical_name_common     ?
_chemical_formula_moiety     'C14 H21 N O'
_chemical_formula_sum     'C14 H21 N O'
_chemical_formula_iupac     'C14 H21 N O'
_chemical_formula_weight     219.32
_chemical_melting_point     492
_symmetry_cell_setting     monoclinic
_symmetry_space_group_name_H-M     'P 21'
_symmetry_space_group_name_hall     'P 2yb'
loop_
    _symmetry_equiv_pos_as_xyz
    'x, y, z'
    '-x, y+1/2, -z'
_cell_length_a     7.631(4)
_cell_length_b     10.878(7)
_cell_length_c     8.350(3)
_cell_angle_alpha     90.00
_cell_angle_beta     105.60(2)
_cell_angle_gamma     90.00
_cell_volume     667.6(6)
_cell_formula_units_Z     2
_cell_measurement_reflns_used     172
_cell_measurement_theta_min     5.5
_cell_measurement_theta_max     65.5
_cell_measurement_temperature     294(2)
_cell_special_details     Prism
_exptl_crystal_description     Prism
_exptl_crystal_colour     Yellow
_exptl_crystal_size_max     0.22
_exptl_crystal_size_mid     0.20
_exptl_crystal_size_min     0.16
_exptl_crystal_density_diffrn     1.091
_exptl_crystal_density_meas     ?
_exptl_crystal_density_method     'not measured'
_exptl_crystal_F_000     240
_exptl_absorpt_coefficient_mu     0.524
_exptl_absorpt_correction_type     multi-scan
_exptl_absorpt_process_details     '(SADABS; Bruker, 2009)'
_exptl_absorpt_correction_T_min     0.8934
_exptl_absorpt_correction_T_max     0.9208
_exptl_special_details     ?
_diffrn_ambient_temperature     294(2)
_diffrn_radiation_type     CuK\a
_diffrn_radiation_wavelength     1.54178
_diffrn_radiation_source     'fine-focus sealed tube'
_diffrn_radiation_monochromator     graphite
_diffrn_measurement_device_type     'Bruker APEXII'
_diffrn_measurement_method     'phi and \w scans'
_diffrn_detector_area_resol_mean     ?
_diffrn_reflns_number     3786
_diffrn_reflns_av_R_equivalents     0.0335
_diffrn_reflns_av_sigmaI/netI     0.0491
_diffrn_reflns_theta_min     5.50
_diffrn_reflns_theta_max     65.46
_diffrn_reflns_theta_full     65.46
_diffrn_measured_fraction_theta_max     0.955
_diffrn_measured_fraction_theta_full     0.955
_diffrn_reflns_limit_h_min     -8
_diffrn_reflns_limit_h_max     8
_diffrn_reflns_limit_k_min     -11
_diffrn_reflns_limit_k_max     12
_diffrn_reflns_limit_l_min     -9
_diffrn_reflns_limit_l_max     9
_diffrn_standards_number     1012
_diffrn_standards_interval_count     2
_diffrn_standards_interval_time     ?
_diffrn_standards_decay_%     1
_refine_special_details
;
Refinement of <i>F</i>^2^ against ALL reflections. The weighted <i>R</i>-factor
<i>wR</i> and goodness of fit <i>S</i> are based on <i>F</i>^2^, conventional
<i>R</i>-factors <i>R</i> are based on <i>F</i>, with <i>F</i> set to zero for
negative <i>F</i>^2^. The threshold expression of <i>F</i>^2^ >
\s(<i>F</i>^2^) is used only for calculating <i>R</i>-factors(gt) <i>etc</i>.
and is not relevant to the choice of reflections for refinement.
<i>R</i>-factors based on <i>F</i>^2^ are statistically about twice as large
as those based on <i>F</i>, and <i>R</i>- factors based on ALL data will be
even larger.
;
_reflns_number_total     2016
_reflns_number_gt     1883
_reflns_threshold_expression     I>2sigma(I)
_refine_ls_structure_factor_coef     Fsqd
_refine_ls_matrix_type     full
_refine_ls_R_factor_all     0.0605
_refine_ls_R_factor_gt     0.0571
_refine_ls_wR_factor_gt     0.1548
_refine_ls_wR_factor_ref     0.1600
_refine_ls_goodness_of_fit_ref     1.063
_refine_ls_restrained_S_all     1.050
_refine_ls_number_reflns     2016
_refine_ls_number_parameters     172
_refine_ls_number_restraints     55
_refine_ls_number_constraints     0
_refine_ls_hydrogen_treatment     constr
_refine_ls_weighting_scheme     calc
_refine_ls_weighting_details
         'calc w=1/[\s^2^(Fo^2^)+(0.0930P)^2^+0.1495P] where P=(Fo^2^+2Fc^2^)/3'
_atom_sites_solution_hydrogens     geom
_atom_sites_solution_primary     direct
_atom_sites_solution_secondary     difmap
_refine_ls_shift/su_max     0.000
_refine_ls_shift/su_mean     0.000
_refine_diff_density_max     0.339
_refine_diff_density_min     -0.161
_refine_ls_extinction_method     'SHELXL97 (Sheldrick, 2008)'
_refine_ls_extinction_coef     0.018(4)
_refine_ls_extinction_expression
                                  'Fc^*^=kFc[1+0.001xFc^2^\l^3^/sin(2\q)]^-1/4^'
_refine_ls_abs_structure_details     ?
_refine_ls_abs_structure_Flack     ?
loop_
    _atom_type_symbol
    _atom_type_description
    _atom_type_scat_dispersion_real
    _atom_type_scat_dispersion_imag
    _atom_type_scat_source
    'C' 'C' 0.0181 0.0091
                         'International Tables Vol C Tables 4.2.6.8 and 6.1.1.4'
    'H' 'H' 0.0000 0.0000
                         'International Tables Vol C Tables 4.2.6.8 and 6.1.1.4'
    'N' 'N' 0.0311 0.0180
                         'International Tables Vol C Tables 4.2.6.8 and 6.1.1.4'
    'O' 'O' 0.0492 0.0322
                         'International Tables Vol C Tables 4.2.6.8 and 6.1.1.4'
_computing_data_collection     'APEX2 (Bruker, 2009)'
_computing_cell_refinement     'APEX2 and SAINT-Plus (Bruker, 2009)'
_computing_data_reduction     'SAINT-Plus and XPREP (Bruker, 2009)'
_computing_structure_solution     'SHELXS97 (Sheldrick, 2008)'
_computing_structure_refinement     'SHELXL97 (Sheldrick, 2008)'
_computing_molecular_graphics     'Mercury (Macrae <i>et al.</i>, 2008)'
_computing_publication_material     'SHELXL97 (Sheldrick, 2008)'
loop_
    _atom_site_type_symbol
    _atom_site_label
    _atom_site_fract_x
    _atom_site_fract_y
    _atom_site_fract_z
    _atom_site_U_iso_or_equiv
    _atom_site_adp_type
    _atom_site_calc_flag
    _atom_site_refinement_flags
    _atom_site_occupancy
    _atom_site_symmetry_multiplicity
    _atom_site_disorder_assembly
    _atom_site_disorder_group
    O O 0.2284(2) 0.7636(3) 0.6964(2) 0.0725(7) Uani d . 1 1 . .
    N N 0.4145(3) 0.7530(3) 0.9461(2) 0.0670(8) Uani d U 1 1 . .
    C C11 0.5373(3) 0.7418(3) 0.6942(3) 0.0489(6) Uani d . 1 1 . .
    C C6 0.8300(4) 0.8185(3) 1.2843(3) 0.0494(6) Uani d . 1 1 A .
    C C10 0.3855(3) 0.7522(3) 0.7806(3) 0.0452(6) Uani d . 1 1 A .
    C C4 0.5820(3) 0.7342(3) 1.0730(3) 0.0487(7) Uani d . 1 1 A .
    C C5 0.6765(4) 0.8340(3) 1.1519(3) 0.0520(7) Uani d . 1 1 . .
    H H5 0.6374 0.9128 1.1164 0.062 Uiso calc R 1 1 A .
    C C3 0.6371(4) 0.6191(3) 1.1298(3) 0.0586(8) Uani d . 1 1 . .
    H H3 0.5716 0.5510 1.0789 0.070 Uiso calc R 1 1 A .
    C C2 0.7875(4) 0.6028(3) 1.2607(4) 0.0602(8) Uani d . 1 1 A .
    H H2 0.8249 0.5239 1.2975 0.072 Uiso calc R 1 1 . .
    C C1 0.8829(4) 0.7029(3) 1.3376(3) 0.0520(7) Uani d . 1 1 . .
    H H1 0.9848 0.6916 1.4271 0.062 Uiso calc R 1 1 A .
    C C7 0.9325(5) 0.9283(4) 1.3690(5) 0.0834(11) Uani d . 1 1 . .
    H H7A 0.9820 0.9109 1.4851 0.125 Uiso calc R 1 1 A .
    H H7B 0.8515 0.9974 1.3563 0.125 Uiso calc R 1 1 . .
    H H7C 1.0295 0.9472 1.3200 0.125 Uiso calc R 1 1 . .
    C C14 0.4518(6) 0.7552(8) 0.5111(5) 0.129(2) Uani d . 1 1 A .
    H H14A 0.5454 0.7608 0.4542 0.193 Uiso calc R 1 1 . .
    H H14B 0.3787 0.8283 0.4908 0.193 Uiso calc R 1 1 . .
    H H14C 0.3766 0.6849 0.4710 0.193 Uiso calc R 1 1 . .
    C C13 0.6307(11) 0.6209(5) 0.7262(9) 0.136(3) Uani d . 1 1 A .
    H H13A 0.5417 0.5564 0.7079 0.205 Uiso calc R 1 1 . .
    H H13B 0.7044 0.6178 0.8392 0.205 Uiso calc R 1 1 . .
    H H13C 0.7066 0.6103 0.6523 0.205 Uiso calc R 1 1 . .
    C C12 0.6785(8) 0.8393(6) 0.7487(7) 0.135(3) Uani d . 1 1 A .
    H H12A 0.7324 0.8325 0.8663 0.202 Uiso calc R 1 1 . .
    H H12B 0.6230 0.9187 0.7237 0.202 Uiso calc R 1 1 . .
    H H12C 0.7708 0.8293 0.6910 0.202 Uiso calc R 1 1 . .
    C C8A 0.2598(9) 0.7879(9) 1.0135(7) 0.052(2) Uani d PU 0.65(2) 1 A 2
    H H8A1 0.1744 0.8395 0.9348 0.063 Uiso calc PR 0.65(2) 1 A 2
    H H8A2 0.3035 0.8329 1.1169 0.063 Uiso calc PR 0.65(2) 1 A 2
    C C8B 0.2459(15) 0.7104(19) 1.0046(14) 0.059(4) Uani d PU 0.35(2) 1 A 1
    H H8B1 0.1529 0.6742 0.9142 0.070 Uiso calc PR 0.35(2) 1 A 1
    H H8B2 0.2801 0.6522 1.0958 0.070 Uiso calc PR 0.35(2) 1 A 1
    C C9A 0.1691(10) 0.6700(7) 1.0428(8) 0.087(2) Uani d PU 0.689(14) 1 A 2
    H H9A1 0.1289 0.6256 0.9400 0.131 Uiso calc PR 0.689(14) 1 A 2
    H H9A2 0.0664 0.6887 1.0843 0.131 Uiso calc PR 0.689(14) 1 A 2
    H H9A3 0.2542 0.6207 1.1226 0.131 Uiso calc PR 0.689(14) 1 A 2
    C C9B 0.1877(19) 0.8243(14) 1.0567(15) 0.071(4) Uani d PU 0.311(14) 1 A 1
    H H9B1 0.2883 0.8636 1.1337 0.107 Uiso calc PR 0.311(14) 1 A 1
    H H9B2 0.0925 0.8096 1.1096 0.107 Uiso calc PR 0.311(14) 1 A 1
    H H9B3 0.1429 0.8765 0.9617 0.107 Uiso calc PR 0.311(14) 1 A 1
loop_
    _atom_site_aniso_label
    _atom_site_aniso_U_11
    _atom_site_aniso_U_22
    _atom_site_aniso_U_33
    _atom_site_aniso_U_12
    _atom_site_aniso_U_13
    _atom_site_aniso_U_23
    O 0.0395(10) 0.130(2) 0.0405(9) 0.0096(12) -0.0029(8) -0.0003(11)
    N 0.0294(10) 0.136(2) 0.0338(10) 0.0065(14) 0.0055(8) 0.0032(14)
    C11 0.0481(13) 0.0608(15) 0.0394(12) 0.0028(13) 0.0147(10) 0.0013(11)
    C6 0.0429(14) 0.0613(17) 0.0417(12) -0.0053(13) 0.0072(10) 0.0004(12)
    C10 0.0375(12) 0.0603(14) 0.0343(11) -0.0002(12) 0.0038(9) -0.0004(11)
    C4 0.0336(12) 0.0806(19) 0.0298(10) 0.0034(13) 0.0051(9) 0.0036(12)
    C5 0.0456(15) 0.0645(17) 0.0427(13) 0.0073(13) 0.0063(11) 0.0077(12)
    C3 0.0559(17) 0.0689(19) 0.0469(15) -0.0075(15) 0.0067(13) -0.0085(13)
    C2 0.0631(18) 0.0565(17) 0.0542(15) 0.0061(14) 0.0040(14) 0.0069(13)
    C1 0.0417(15) 0.0677(18) 0.0404(12) 0.0050(13) 0.0003(11) 0.0069(12)
    C7 0.079(2) 0.073(2) 0.083(3) -0.0182(19) -0.0049(19) -0.0069(18)
    C14 0.086(3) 0.254(7) 0.0529(18) 0.027(4) 0.0323(19) 0.021(3)
    C13 0.189(6) 0.118(4) 0.150(5) 0.083(4) 0.126(5) 0.052(3)
    C12 0.134(4) 0.178(5) 0.125(4) -0.087(4) 0.091(4) -0.062(4)
    C8A 0.038(3) 0.075(5) 0.045(2) 0.006(3) 0.0115(19) -0.008(3)
    C8B 0.037(5) 0.083(10) 0.054(5) -0.014(6) 0.009(4) 0.001(5)
    C9A 0.066(4) 0.110(5) 0.101(4) -0.013(3) 0.049(3) 0.001(4)
    C9B 0.057(7) 0.095(8) 0.073(7) 0.006(6) 0.035(5) 0.003(6)
_geom_special_details
;
All e.s.d.'s (except the e.s.d. in the dihedral angle between two l.s. planes)
are estimated using the full covariance matrix. The cell e.s.d.'s are taken
into account individually in the estimation of e.s.d.'s in distances, angles
and torsion angles; correlations between e.s.d.'s in cell parameters are only
used when they are defined by crystal symmetry. An approximate (isotropic)
treatment of cell e.s.d.'s is used for estimating e.s.d.'s involving l.s.
planes.
;
loop_
    _geom_bond_atom_site_label_1
    _geom_bond_atom_site_label_2
    _geom_bond_site_symmetry_2
    _geom_bond_distance
    _geom_bond_publ_flag
    O C10 . 1.222(3) ?
    N C10 . 1.339(3) ?
    N C4 . 1.439(3) ?
    N C8A . 1.488(7) ?
    N C8B . 1.564(12) ?
    C11 C13 . 1.486(5) ?
    C11 C12 . 1.493(5) ?
    C11 C14 . 1.499(5) ?
    C11 C10 . 1.525(3) ?
    C6 C1 . 1.359(4) ?
    C6 C5 . 1.388(4) ?
    C6 C7 . 1.497(5) ?
    C4 C3 . 1.364(4) ?
    C4 C5 . 1.370(4) ?
    C5 H5 . 0.9300 ?
    C3 C2 . 1.367(4) ?
    C3 H3 . 0.9300 ?
    C2 C1 . 1.370(4) ?
    C2 H2 . 0.9300 ?
    C1 H1 . 0.9300 ?
    C7 H7A . 0.9600 ?
    C7 H7B . 0.9600 ?
    C7 H7C . 0.9600 ?
    C14 H14A . 0.9600 ?
    C14 H14B . 0.9600 ?
    C14 H14C . 0.9600 ?
    C13 H13A . 0.9600 ?
    C13 H13B . 0.9600 ?
    C13 H13C . 0.9600 ?
    C12 H12A . 0.9600 ?
    C12 H12B . 0.9600 ?
    C12 H12C . 0.9600 ?
    C8A C9A . 1.508(13) ?
    C8A H8A1 . 0.9700 ?
    C8A H8A2 . 0.9700 ?
    C8B C9B . 1.42(3) ?
    C8B H8B1 . 0.9700 ?
    C8B H8B2 . 0.9700 ?
    C9A H9A1 . 0.9600 ?
    C9A H9A2 . 0.9600 ?
    C9A H9A3 . 0.9600 ?
    C9B H9B1 . 0.9600 ?
    C9B H9B2 . 0.9600 ?
    C9B H9B3 . 0.9600 ?
loop_
    _geom_angle_atom_site_label_1
    _geom_angle_atom_site_label_2
    _geom_angle_atom_site_label_3
    _geom_angle_site_symmetry_1
    _geom_angle_site_symmetry_3
    _geom_angle
    _geom_angle_publ_flag
    C10 N C4 . . 128.83(19) ?
    C10 N C8A . . 117.7(3) ?
    C4 N C8A . . 113.3(2) ?
    C10 N C8B . . 113.5(5) ?
    C4 N C8B . . 111.7(4) ?
    C13 C11 C12 . . 107.6(5) ?
    C13 C11 C14 . . 109.0(4) ?
    C12 C11 C14 . . 108.8(4) ?
    C13 C11 C10 . . 111.7(3) ?
    C12 C11 C10 . . 112.4(3) ?
    C14 C11 C10 . . 107.3(2) ?
    C1 C6 C5 . . 119.1(3) ?
    C1 C6 C7 . . 120.8(3) ?
    C5 C6 C7 . . 120.1(3) ?
    O C10 N . . 117.2(2) ?
    O C10 C11 . . 119.2(2) ?
    N C10 C11 . . 123.6(2) ?
    C3 C4 C5 . . 119.1(2) ?
    C3 C4 N . . 121.1(3) ?
    C5 C4 N . . 119.3(3) ?
    C4 C5 C6 . . 120.6(3) ?
    C4 C5 H5 . . 119.7 ?
    C6 C5 H5 . . 119.7 ?
    C4 C3 C2 . . 120.7(3) ?
    C4 C3 H3 . . 119.6 ?
    C2 C3 H3 . . 119.6 ?
    C3 C2 C1 . . 119.9(3) ?
    C3 C2 H2 . . 120.1 ?
    C1 C2 H2 . . 120.1 ?
    C6 C1 C2 . . 120.6(2) ?
    C6 C1 H1 . . 119.7 ?
    C2 C1 H1 . . 119.7 ?
    C6 C7 H7A . . 109.5 ?
    C6 C7 H7B . . 109.5 ?
    H7A C7 H7B . . 109.5 ?
    C6 C7 H7C . . 109.5 ?
    H7A C7 H7C . . 109.5 ?
    H7B C7 H7C . . 109.5 ?
    C11 C14 H14A . . 109.5 ?
    C11 C14 H14B . . 109.5 ?
    H14A C14 H14B . . 109.5 ?
    C11 C14 H14C . . 109.5 ?
    H14A C14 H14C . . 109.5 ?
    H14B C14 H14C . . 109.5 ?
    C11 C13 H13A . . 109.5 ?
    C11 C13 H13B . . 109.5 ?
    H13A C13 H13B . . 109.5 ?
    C11 C13 H13C . . 109.5 ?
    H13A C13 H13C . . 109.5 ?
    H13B C13 H13C . . 109.5 ?
    C11 C12 H12A . . 109.5 ?
    C11 C12 H12B . . 109.5 ?
    H12A C12 H12B . . 109.5 ?
    C11 C12 H12C . . 109.5 ?
    H12A C12 H12C . . 109.5 ?
    H12B C12 H12C . . 109.5 ?
    N C8A C9A . . 106.8(6) ?
    N C8A H8A1 . . 110.4 ?
    C9A C8A H8A1 . . 110.4 ?
    N C8A H8A2 . . 110.4 ?
    C9A C8A H8A2 . . 110.4 ?
    H8A1 C8A H8A2 . . 108.6 ?
    C9B C8B N . . 100.9(13) ?
    C9B C8B H8B1 . . 111.6 ?
    N C8B H8B1 . . 111.6 ?
    C9B C8B H8B2 . . 111.6 ?
    N C8B H8B2 . . 111.6 ?
    H8B1 C8B H8B2 . . 109.4 ?
    C8A C9A H9A1 . . 109.5 ?
    C8A C9A H9A2 . . 109.5 ?
    H9A1 C9A H9A2 . . 109.5 ?
    C8A C9A H9A3 . . 109.5 ?
    H9A1 C9A H9A3 . . 109.5 ?
    H9A2 C9A H9A3 . . 109.5 ?
loop_
    _geom_torsion_atom_site_label_1
    _geom_torsion_atom_site_label_2
    _geom_torsion_atom_site_label_3
    _geom_torsion_atom_site_label_4
    _geom_torsion_site_symmetry_1
    _geom_torsion_site_symmetry_2
    _geom_torsion_site_symmetry_3
    _geom_torsion_site_symmetry_4
    _geom_torsion
    _geom_torsion_publ_flag
    C4 N C10 O . . . . 175.9(3) ?
    C8A N C10 O . . . . -9.8(6) ?
    C8B N C10 O . . . . 25.7(9) ?
    C4 N C10 C11 . . . . -5.9(5) ?
    C8A N C10 C11 . . . . 168.3(5) ?
    C8B N C10 C11 . . . . -156.1(9) ?
    C13 C11 C10 O . . . . -116.5(5) ?
    C12 C11 C10 O . . . . 122.5(4) ?
    C14 C11 C10 O . . . . 2.9(5) ?
    C13 C11 C10 N . . . . 65.3(5) ?
    C12 C11 C10 N . . . . -55.7(5) ?
    C14 C11 C10 N . . . . -175.2(4) ?
    C10 N C4 C3 . . . . -88.2(4) ?
    C8A N C4 C3 . . . . 97.3(5) ?
    C8B N C4 C3 . . . . 62.4(9) ?
    C10 N C4 C5 . . . . 99.6(4) ?
    C8A N C4 C5 . . . . -74.9(5) ?
    C8B N C4 C5 . . . . -109.8(9) ?
    C3 C4 C5 C6 . . . . 2.2(4) ?
    N C4 C5 C6 . . . . 174.5(2) ?
    C1 C6 C5 C4 . . . . -1.7(4) ?
    C7 C6 C5 C4 . . . . 179.8(3) ?
    C5 C4 C3 C2 . . . . -1.8(4) ?
    N C4 C3 C2 . . . . -174.0(3) ?
    C4 C3 C2 C1 . . . . 0.9(5) ?
    C5 C6 C1 C2 . . . . 0.8(4) ?
    C7 C6 C1 C2 . . . . 179.3(3) ?
    C3 C2 C1 C6 . . . . -0.4(4) ?
    C10 N C8A C9A . . . . 94.8(5) ?
    C4 N C8A C9A . . . . -90.0(5) ?
    C8B N C8A C9A . . . . 4.1(8) ?
    C10 N C8B C9B . . . . -107.2(7) ?
    C4 N C8B C9B . . . . 97.4(8) ?
    C8A N C8B C9B . . . . -2.2(6) ?
loop_
    _geom_hbond_atom_site_label_D
    _geom_hbond_atom_site_label_H
    _geom_hbond_atom_site_label_A
    _geom_hbond_site_symmetry_A
    _geom_hbond_distance_DH
    _geom_hbond_distance_HA
    _geom_hbond_distance_DA
    _geom_hbond_angle_DHA
    C1 H1 O 1_656 0.93 2.623 3.481(2) 153
    C14 H14A Cg 1_556 0.96 2.85 3.769(8) 161
_iucr_refine_instructions_details
;
TITL sreeniva_mo2_recollect_30oct_0 in P2(1)
CELL  1.54178   7.6309  10.8776   8.3501   90.000  105.604   90.000
ZERR     2.00   0.0038   0.0066   0.0033    0.000    0.022    0.000
LATT  -1
SYMM  - X, 1/2 + Y, - Z
SFAC  C    H    N    O
UNIT  28   42   2    2
MERG   2
OMIT    -4.00 180.00
SIMU  N C8A C8B C9A C9B
DELU  N C8A C8B C9A C9B
FMAP   2
PLAN   20
SIZE     0.16   0.20   0.22
ACTA
BOND   $H
CONF
L.S.  14
WGHT      0.1081      0.1924
EXTI    0.016212
FVAR       0.46676   0.37222   0.29845
O     4    0.228480    0.763228    0.696440    11.00000    0.03963    0.12879 =
         0.04074   -0.00177   -0.00276    0.00873
N     3    0.414264    0.753157    0.946369    11.00000    0.02999    0.13471 =
         0.03270    0.00267    0.00529    0.00636
C11   1    0.537299    0.741628    0.694367    11.00000    0.04993    0.06079 =
         0.03891    0.00063    0.01530    0.00238
C6    1    0.829954    0.818533    1.284319    11.00000    0.04225    0.06127 =
         0.04233    0.00132    0.00642   -0.00522
C10   1    0.385212    0.751993    0.780326    11.00000    0.03799    0.05910 =
         0.03447   -0.00150    0.00333    0.00082
C4    1    0.581413    0.734241    1.072849    11.00000    0.03467    0.08067 =
         0.02983    0.00426    0.00533    0.00454
C5    1    0.676549    0.834075    1.151943    11.00000    0.04634    0.06419 =
         0.04251    0.00744    0.00659    0.00726
AFIX  43
H5    2    0.637749    0.912968    1.116406    11.00000   -1.20000
AFIX   0
C3    1    0.636241    0.618485    1.129553    11.00000    0.05574    0.06886 =
         0.04640   -0.00974    0.00597   -0.00709
AFIX  43
H3    2    0.570652    0.550349    1.078884    11.00000   -1.20000
AFIX   0
C2    1    0.787551    0.602736    1.260810    11.00000    0.06193    0.05784 =
         0.05391    0.00666    0.00429    0.00594
AFIX  43
H2    2    0.825320    0.523956    1.297794    11.00000   -1.20000
AFIX   0
C1    1    0.883193    0.703042    1.337559    11.00000    0.04056    0.06831 =
         0.04023    0.00577   -0.00023    0.00524
AFIX  43
H1    2    0.985325    0.691845    1.426780    11.00000   -1.20000
AFIX   0
C7    1    0.932077    0.928030    1.369438    11.00000    0.08014    0.07158 =
         0.08282   -0.00635   -0.00610   -0.01785
AFIX 137
H7A   2    0.976336    0.911829    1.486407    11.00000   -1.50000
H7B   2    0.852590    0.998039    1.352202    11.00000   -1.50000
H7C   2    1.032909    0.944562    1.324388    11.00000   -1.50000
AFIX   0
C14   1    0.451769    0.754926    0.510958    11.00000    0.08540    0.26662 =
         0.05157    0.01821    0.03233    0.02408
AFIX 137
H14A  2    0.545376    0.760907    0.454164    11.00000   -1.50000
H14B  2    0.378265    0.827859    0.490580    11.00000   -1.50000
H14C  2    0.376984    0.684513    0.470867    11.00000   -1.50000
AFIX   0
C13   1    0.631911    0.620180    0.726778    11.00000    0.17745    0.11741 =
         0.14675    0.04765    0.12078    0.07294
AFIX 137
H13A  2    0.543168    0.555633    0.711773    11.00000   -1.50000
H13B  2    0.708353    0.618217    0.838758    11.00000   -1.50000
H13C  2    0.704971    0.608696    0.650617    11.00000   -1.50000
AFIX   0
C12   1    0.680065    0.837945    0.748934    11.00000    0.13691    0.18253 =
         0.12625   -0.06514    0.09045   -0.09424
AFIX 137
H12A  2    0.738443    0.828168    0.865339    11.00000   -1.50000
H12B  2    0.624923    0.917828    0.729630    11.00000   -1.50000
H12C  2    0.768708    0.829826    0.686948    11.00000   -1.50000
AFIX   0
PART    2
C8A   1    0.260915    0.789332    1.012706   -21.00000    0.04890
AFIX  23
H8A1  2    0.175527    0.840564    0.933478   -21.00000   -1.20000
H8A2  2    0.304428    0.834534    1.115924   -21.00000   -1.20000
AFIX   0
PART    1
C8B   1    0.246953    0.719562    1.007391    21.00000    0.05889
AFIX  23
H8B1  2    0.153351    0.682495    0.918236    21.00000   -1.20000
H8B2  2    0.280373    0.661823    1.099104    21.00000   -1.20000
AFIX   0
PART    2
C9A   1    0.170403    0.668844    1.042233   -31.00000    0.08673
AFIX 137
H9A1  2    0.122644    0.627433    0.938078   -31.00000   -1.50000
H9A2  2    0.073160    0.686363    1.091615   -31.00000   -1.50000
H9A3  2    0.258689    0.617237    1.115507   -31.00000   -1.50000
AFIX   0
PART    1
C9B   1    0.185455    0.827303    1.057973    31.00000    0.06359
AFIX 137
H9B1  2    0.238486    0.838115    1.175127    31.00000   -1.50000
H9B2  2    0.055359    0.824382    1.035526    31.00000   -1.50000
H9B3  2    0.219449    0.894871    0.998692    31.00000   -1.50000
HKLF 4
REM Highest difference peak  0.343,  deepest hole -0.196,  1-sigma level  0.046
REM  sreeniva_mo2_recollect_30oct_0 in P2(1)
REM R1 =  0.0626 for   1883 Fo > 4sig(Fo)  and  0.0663 for all   2016 data
REM    152 parameters refined using      9 restraints
END
;
