# Supplementary material for: N-Ethyl-2,2-dimethyl-N-(3-methyl­phen­yl)propanamide
Source: Acta Crystallogr Sect E Struct Rep Online. 2014 Jan 29;70(Pt 2):o223. doi: 10.1107/S1600536814001718 (PMC3998362; doi:10.1107/S1600536814001718)
Supplement: Supplementary file 2 [file e-70-0o223-Isup2.hkl]

# 
# h,k,l, Fc-squared, Fo-squared, sigma(Fo-squared) and status flag 
# 
data_I
_shelx_title ' sreeniva_mo2_recollect_30oct_0 in P2(1)' 
_shelx_refln_list_code          4 
_shelx_F_calc_maximum       75.75 
_exptl_crystal_F_000       240.00 
_reflns_d_resolution_high  0.8474 
 
loop_ 
 _symmetry_equiv_pos_as_xyz 
 'x, y, z' 
 '-x, y+1/2, -z' 
 
_cell_length_a     7.6309 
_cell_length_b    10.8776 
_cell_length_c     8.3501 
_cell_angle_alpha  90.000 
_cell_angle_beta  105.604 
_cell_angle_gamma  90.000 
 
_shelx_F_squared_multiplier     1.000 
 
loop_ 
 _refln_index_h 
 _refln_index_k 
 _refln_index_l 
 _refln_F_squared_calc 
 _refln_F_squared_meas 
 _refln_F_squared_sigma 
 _refln_observed_status 
   2 -11   0        1.26        1.19      0.37 o 
   3 -11   0        2.23        2.35      0.41 o 
   4 -11   0        2.17        2.47      0.37 o 
   1 -10   0       16.72       15.17      1.05 o 
   2 -10   0        5.22        5.48      0.64 o 
   3 -10   0        2.90        2.65      0.46 o 
   4 -10   0        4.23        2.94      0.31 o 
   5 -10   0        0.19        0.38      0.21 o 
   1  -9   0       77.82       90.40      4.07 o 
   2  -9   0       13.25       15.53      1.00 o 
   3  -9   0        3.26        3.65      0.55 o 
   4  -9   0        0.81        1.51      0.26 o 
   5  -9   0        0.87        0.85      0.24 o 
   0  -8   0       49.17       53.33      2.47 o 
   1  -8   0      123.04      136.36      5.82 o 
   2  -8   0        5.51        8.31      0.64 o 
   3  -8   0        5.15        4.06      0.55 o 
   4  -8   0        5.34        5.20      0.42 o 
   5  -8   0       21.11       20.33      0.81 o 
   6  -8   0        5.36        5.46      0.39 o 
   1  -7   0       23.63       29.02      1.42 o 
   2  -7   0        2.86        5.16      0.50 o 
   3  -7   0        1.24        0.68      0.27 o 
   4  -7   0        8.68        7.10      0.47 o 
   5  -7   0        6.80        7.25      0.57 o 
   6  -7   0        5.77        6.09      0.64 o 
   7  -7   0        1.10        0.46      0.32 o 
   1  -6   0      125.25      137.49      5.97 o 
   2  -6   0      170.46      182.13      7.45 o 
   3  -6   0        6.26        6.58      0.59 o 
   4  -6   0        5.22        4.85      0.37 o 
   5  -6   0       45.80       47.48      1.55 o 
   6  -6   0       64.98       57.91      3.52 o 
   7  -6   0        6.39        7.03      0.64 o 
   1  -5   0      286.94      271.37     15.55 o 
   3  -5   0       51.45       52.29      2.38 o 
   4  -5   0        5.34        3.69      0.29 o 
   5  -5   0       45.95       47.25      1.67 o 
   6  -5   0       27.47       28.56      1.42 o 
   7  -5   0       11.16       10.41      0.82 o 
   0  -4   0      205.82      192.11     11.37 o 
   1  -4   0      370.10      320.71     11.39 o 
   2  -4   0      551.32      516.12     22.68 o 
   3  -4   0      134.85      128.34      5.05 o 
   4  -4   0       34.20       31.71      1.20 o 
   5  -4   0       24.45       27.51      0.97 o 
   6  -4   0      103.20      111.78      4.58 o 
   7  -4   0       12.70       15.71      1.00 o 
   8  -4   0        3.37        2.05      0.41 o 
   1  -3   0     1463.26     1550.54     55.20 o 
   2  -3   0      249.43      254.20     11.03 o 
   3  -3   0       38.61       38.51      2.79 o 
   4  -3   0        7.01        5.46      0.96 o 
   5  -3   0       36.38       35.75      1.18 o 
   6  -3   0       97.69      101.11      3.00 o 
   7  -3   0       43.91       40.69      1.92 o 
   8  -3   0        1.81        2.37      0.46 o 
   1  -2   0     1382.02     1468.43     98.63 o 
   2  -2   0       53.75       65.82      2.92 o 
   3  -2   0      136.54      129.53      7.95 o 
   4  -2   0       21.08       22.06      0.71 o 
   5  -2   0       81.52       86.03      2.44 o 
   6  -2   0       45.39       48.84      1.58 o 
   7  -2   0       14.18       15.85      0.73 o 
   8  -2   0        6.83        8.36      0.73 o 
   1  -1   0       83.01       82.06      5.58 o 
   2  -1   0      106.01       96.41      4.69 o 
   3  -1   0      168.44      167.07     10.82 o 
   4  -1   0      169.72      153.85      4.18 o 
   5  -1   0       93.94      100.58      2.83 o 
   6  -1   0       35.09       40.21      1.36 o 
   7  -1   0       49.77       49.87      1.67 o 
   8  -1   0        4.82        5.21      0.64 o 
   1   0   0     1752.06     1659.33    110.09 o 
   2   0   0      374.88      324.40     21.66 o 
   3   0   0       22.80       37.48      2.08 o 
   4   0   0       69.46       62.58      1.81 o 
   5   0   0      144.05      128.76      3.60 o 
   6   0   0       33.61       36.65      1.24 o 
   7   0   0        0.03       -0.41      0.24 o 
   8   0   0        0.06        0.14      0.41 o 
   1   1   0       83.96       81.91      3.36 o 
   2   1   0      106.29       89.69      5.52 o 
   3   1   0      168.44      152.28      9.30 o 
   4   1   0      170.40      151.95      4.18 o 
   5   1   0       94.02       98.76      2.43 o 
   6   1   0       35.17       41.19      1.34 o 
   7   1   0       49.87       52.36      1.67 o 
   8   1   0        4.85        3.97      0.55 o 
   1   2   0     1381.70     1547.77     61.51 o 
   2   2   0       53.80       64.60      3.89 o 
   3   2   0      136.03      121.30      7.49 o 
   4   2   0       21.35       20.32      0.69 o 
   5   2   0       81.05       83.30      2.08 o 
   6   2   0       45.11       50.19      2.26 o 
   7   2   0       14.17       15.90      0.74 o 
   8   2   0        6.79        6.12      0.69 o 
   1   3   0     1461.41     1647.42     64.91 o 
   2   3   0      249.48      248.50     13.24 o 
   4   3   0        7.06        4.50      0.25 o 
   5   3   0       36.67       34.99      0.98 o 
   6   3   0       97.64      104.98      2.57 o 
   7   3   0       44.10       40.81      2.47 o 
   0   4   0      206.94      194.34     11.37 o 
   1   4   0      370.82      331.27     13.41 o 
   4   4   0       34.33       32.70      0.87 o 
   5   4   0       24.53       27.18      0.81 o 
   6   4   0      102.79      113.81      2.78 o 
   1   5   0      285.64      257.20     15.55 o 
   3   5   0       51.18       53.50      1.68 o 
   4   5   0        5.24        3.24      0.50 o 
   5   5   0       46.32       48.93      2.47 o 
   6   5   0       27.33       27.05      1.65 o 
   0   6   0      221.61      251.83     13.13 o 
   1   6   0      125.23      144.25      4.49 o 
   2   6   0      171.09      177.93      5.66 o 
   3   6   0        6.18        5.92      0.50 o 
   4   6   0        5.22        4.79      0.59 o 
   5   6   0       45.81       47.60      2.47 o 
   6   6   0       64.80       63.51      3.02 o 
   1   7   0       23.78       28.54      0.85 o 
   2   7   0        2.87        4.51      0.30 o 
   3   7   0        1.24        1.10      0.27 o 
   4   7   0        8.76        6.53      0.73 o 
   0   8   0       48.80       53.23      2.33 o 
   1   8   0      123.07      134.13      7.57 o 
   2   8   0        5.56        7.90      0.55 o 
   3   8   0        5.16        4.93      0.50 o 
   1   9   0       77.94       91.77      2.27 o 
   2   9   0       13.25       14.97      1.26 o 
   3   9   0        3.26        3.84      0.50 o 
   4   9   0        0.82        1.19      0.37 o 
   0  10   0       34.46       30.02      1.11 o 
   1  10   0       16.71       16.67      0.61 o 
   2  10   0        5.25        6.35      0.66 o 
   3  10   0        2.91        2.60      0.29 o 
   4  10   0        4.25        2.97      0.46 o 
   1  11   0        4.94        4.42      0.27 o 
   2  11   0        1.26        1.27      0.20 o 
   3  11   0        2.23        2.16      0.37 o 
   4  11   0        2.17        1.64      0.37 o 
   0  12   0        3.63        4.48      0.36 o 
   1  12   0        1.94        0.61      0.21 o 
   2  12   0        1.00        0.31      0.22 o 
  -4 -11   1        2.08        2.28      0.37 o 
  -3 -11   1        0.59        1.23      0.37 o 
  -2 -11   1        1.43        1.64      0.41 o 
   1 -11   1        0.44        0.55      0.37 o 
   2 -11   1        1.09        1.23      0.37 o 
   3 -11   1        4.73        3.48      0.31 o 
   4 -11   1        0.90        0.78      0.27 o 
  -5 -10   1        3.54        2.01      0.37 o 
  -4 -10   1        5.00        4.43      0.55 o 
  -3 -10   1        0.68        1.05      0.37 o 
  -2 -10   1       12.46       12.10      0.91 o 
  -1 -10   1       16.13       13.89      1.05 o 
   1 -10   1        1.18        1.42      0.41 o 
   2 -10   1        3.84        3.24      0.50 o 
   3 -10   1        4.84        3.11      0.50 o 
   4 -10   1        0.69        0.16      0.27 o 
   5 -10   1        0.68        0.64      0.27 o 
  -6  -9   1        0.23        0.46      0.32 o 
  -5  -9   1        0.27        0.59      0.26 o 
  -4  -9   1        4.09        3.49      0.46 o 
  -3  -9   1        2.51        3.07      0.53 o 
  -2  -9   1       37.06       41.51      2.06 o 
  -1  -9   1       11.35       11.46      0.87 o 
   0  -9   1       89.12       99.96      4.40 o 
   1  -9   1        4.06        4.48      0.55 o 
   2  -9   1        2.26        2.79      0.46 o 
   3  -9   1        1.98        1.37      0.37 o 
   4  -9   1        1.79        1.63      0.27 o 
   5  -9   1        2.91        2.85      0.31 o 
  -6  -8   1       16.98       16.45      1.01 o 
  -5  -8   1        4.61        4.23      0.48 o 
  -4  -8   1        4.32        4.61      0.40 o 
  -3  -8   1       19.82       21.11      1.23 o 
  -2  -8   1       38.39       39.54      1.87 o 
  -1  -8   1       16.33       11.69      0.82 o 
   0  -8   1        5.94        5.16      0.55 o 
   1  -8   1        4.45        5.71      0.55 o 
   2  -8   1        4.39        3.84      0.46 o 
   3  -8   1        1.06        1.00      0.32 o 
   4  -8   1       15.16       17.69      0.73 o 
   5  -8   1        3.60        2.95      0.31 o 
   6  -8   1        2.16        1.51      0.23 o 
  -7  -7   1        1.63        1.69      0.41 o 
  -6  -7   1        1.37        2.31      0.82 o 
  -5  -7   1        5.88        5.37      0.64 o 
  -4  -7   1        2.99        2.82      0.31 o 
  -3  -7   1        3.54        4.47      0.55 o 
  -2  -7   1       24.07       21.84      1.19 o 
  -1  -7   1       29.65       35.51      1.74 o 
   0  -7   1      102.66      109.33      6.87 o 
   1  -7   1        0.98        0.27      0.23 o 
   2  -7   1       27.45       24.18      1.23 o 
   3  -7   1        8.81        8.77      0.64 o 
   4  -7   1       15.17       17.18      1.05 o 
   5  -7   1        3.15        3.88      0.34 o 
   6  -7   1        1.36        1.67      0.26 o 
  -7  -6   1       27.74       26.00      1.37 o 
  -6  -6   1       60.93       55.28      3.98 o 
  -5  -6   1        3.19        3.90      0.41 o 
  -4  -6   1       16.06       10.78      0.73 o 
  -3  -6   1       22.30       25.86      1.37 o 
  -2  -6   1       24.80       22.85      1.14 o 
  -1  -6   1      141.98      140.66      5.92 o 
   1  -6   1       14.86       19.69      1.05 o 
   2  -6   1        2.01        3.15      0.37 o 
   3  -6   1        0.36        0.64      0.18 o 
   4  -6   1       17.38       19.23      1.10 o 
   5  -6   1       25.96       26.79      0.97 o 
   6  -6   1       15.38       14.12      0.87 o 
   7  -6   1        3.67        3.33      0.41 o 
  -8  -5   1        6.84        5.94      0.59 o 
  -7  -5   1        5.86        7.12      0.68 o 
  -6  -5   1       17.71       18.27      1.05 o 
  -5  -5   1       20.53       19.41      0.66 o 
  -4  -5   1       48.88       50.34      2.36 o 
  -3  -5   1        2.37        1.87      0.32 o 
  -1  -5   1       61.89       57.60      3.48 o 
   0  -5   1      185.23      192.84     11.10 o 
   2  -5   1       56.67       61.96      2.33 o 
   3  -5   1       61.55       55.91      2.11 o 
   4  -5   1       18.13       18.78      0.71 o 
   5  -5   1       33.47       36.48      1.24 o 
   6  -5   1       11.46       11.14      0.78 o 
   7  -5   1        2.40        1.60      0.41 o 
  -8  -4   1        3.88        2.92      0.50 o 
  -7  -4   1       69.87       69.05      3.07 o 
  -6  -4   1       76.42       75.29      3.25 o 
  -5  -4   1       31.24       29.80      0.87 o 
  -4  -4   1       28.84       28.27      0.82 o 
  -2  -4   1      120.43      127.36      7.07 o 
  -1  -4   1      197.86      227.39     12.92 o 
   0  -4   1       69.92       54.23      3.35 o 
   1  -4   1      155.08      144.76      8.28 o 
   3  -4   1       33.57       41.81      1.37 o 
   4  -4   1       37.35       32.33      0.83 o 
   5  -4   1       39.61       40.62      1.34 o 
   6  -4   1        9.22        8.08      0.73 o 
   7  -4   1        7.94        8.68      0.73 o 
  -8  -3   1       12.09       10.46      0.87 o 
  -7  -3   1       41.11       39.50      1.97 o 
  -6  -3   1       17.28       19.00      1.10 o 
  -5  -3   1        9.93       11.73      0.45 o 
  -4  -3   1       56.85       63.03      1.56 o 
  -2  -3   1      141.36      152.07      8.38 o 
  -1  -3   1        0.28        0.00      0.09 o 
   0  -3   1      835.56      936.40     53.95 o 
   1  -3   1      157.26      142.20      8.11 o 
   2  -3   1       45.20       48.60      2.05 o 
   3  -3   1        2.30        9.00      0.87 o 
   4  -3   1       41.52       45.06      1.24 o 
   5  -3   1       61.76       64.12      1.96 o 
   6  -3   1       33.57       37.35      1.28 o 
   7  -3   1        5.79        4.70      0.59 o 
  -8  -2   1        8.43        6.99      0.73 o 
  -7  -2   1       64.07       67.76      2.97 o 
  -6  -2   1       92.44      106.62      2.69 o 
  -5  -2   1       80.29       93.57      2.28 o 
  -4  -2   1        4.24        4.53      0.32 o 
  -3  -2   1        9.92        7.67      0.50 o 
  -2  -2   1       29.73       28.46      1.74 o 
  -1  -2   1      419.42      458.53     25.83 o 
   0  -2   1      430.52      497.42     28.31 o 
   1  -2   1      270.81      278.00     15.15 o 
   2  -2   1       85.73       86.08      3.78 o 
   3  -2   1       83.93       86.26      6.00 o 
   4  -2   1       97.80      110.72      2.86 o 
   5  -2   1       10.84       10.78      0.48 o 
   6  -2   1        1.83        1.68      0.27 o 
   7  -2   1       15.48       14.22      0.66 o 
   8  -2   1        0.99        1.05      0.41 o 
  -8  -1   1       21.14       22.02      1.28 o 
  -7  -1   1       19.00       17.55      0.78 o 
  -6  -1   1       33.83       40.71      1.18 o 
  -5  -1   1       33.16       34.74      0.96 o 
  -4  -1   1       37.83       46.51      1.39 o 
  -3  -1   1       28.03       27.85      1.74 o 
  -2  -1   1      635.57      595.38     32.66 o 
  -1  -1   1      376.39      387.30     22.28 o 
   0  -1   1       47.15       57.50      3.72 o 
   1  -1   1     1920.67     2075.14    232.67 o 
   2  -1   1      344.98      299.96     15.63 o 
   3  -1   1       59.69       53.85      3.66 o 
   4  -1   1      102.40      138.46      3.51 o 
   5  -1   1       11.54        9.86      0.47 o 
   6  -1   1       21.45       22.92      0.89 o 
   7  -1   1        0.29        0.82      0.53 o 
   8  -1   1        1.69        1.83      0.46 o 
  -8   0   1        0.65        0.55      0.41 o 
  -7   0   1       61.11       65.77      2.07 o 
  -6   0   1      120.86      144.36      3.50 o 
  -5   0   1      107.74      145.51      3.45 o 
  -3   0   1       24.77       24.51      1.55 o 
  -2   0   1     1607.86     1581.33     91.77 o 
  -1   0   1     3652.07     3848.03    158.21 o 
   0   0   1      455.94      190.20     11.14 o 
   1   0   1      354.78      474.16     19.49 o 
   2   0   1       14.71       18.67      0.89 o 
   3   0   1      171.79      239.49     10.58 o 
   4   0   1      188.52      220.72      5.97 o 
   5   0   1       20.09       24.14      0.86 o 
   6   0   1       17.45       19.43      0.78 o 
   7   0   1        0.57        0.66      0.27 o 
   8   0   1        0.29        0.78      0.46 o 
  -8   1   1       21.22       21.20      1.23 o 
  -7   1   1       19.06       17.32      0.81 o 
  -6   1   1       33.76       43.52      1.40 o 
  -5   1   1       33.41       33.81      0.95 o 
  -4   1   1       37.88       47.20      1.97 o 
  -3   1   1       28.07       28.63      1.83 o 
  -2   1   1      637.63      545.49     23.11 o 
  -1   1   1      376.48      378.79     15.77 o 
   0   1   1       46.85       60.10      3.45 o 
   1   1   1     1920.58     2178.09     71.22 o 
   2   1   1      345.11      312.72     13.48 o 
   3   1   1       60.44       50.63      6.27 o 
   4   1   1      102.38      137.78      3.78 o 
   5   1   1       11.66        9.89      0.47 o 
   6   1   1       21.54       24.34      0.92 o 
   7   1   1        0.31        0.50      0.30 o 
   8   1   1        1.66        1.00      0.37 o 
  -8   2   1        8.41        6.94      0.73 o 
  -7   2   1       63.84       68.24      2.13 o 
  -6   2   1       92.30      110.30      2.70 o 
  -5   2   1       80.57       91.95      2.28 o 
  -4   2   1        4.25        4.79      0.34 o 
  -3   2   1        9.78        6.21      0.50 o 
  -1   2   1      419.75      429.01     25.83 o 
   0   2   1      430.47      481.05     20.02 o 
   1   2   1      270.05      256.88      7.80 o 
   2   2   1       85.59       83.00      3.78 o 
   4   2   1       97.36      111.59      3.06 o 
   5   2   1       10.63       11.84      0.55 o 
   6   2   1        1.81        1.90      0.39 o 
   7   2   1       15.47       13.98      0.91 o 
   8   2   1        0.93        0.32      0.37 o 
  -7   3   1       41.15       42.95      1.54 o 
  -6   3   1       17.39       19.59      0.68 o 
  -5   3   1        9.95       11.55      0.45 o 
  -4   3   1       56.64       62.03      1.95 o 
  -2   3   1      141.59      137.13      5.92 o 
  -1   3   1        0.28        0.71      0.55 o 
   0   3   1      835.87      924.58     38.17 o 
   1   3   1      157.23      135.67      4.69 o 
   2   3   1       44.82       41.97      1.54 o 
   4   3   1       41.61       43.86      1.32 o 
   5   3   1       61.62       65.67      1.94 o 
   6   3   1       33.76       38.81      1.78 o 
   7   3   1        5.77        4.93      0.59 o 
  -7   4   1       69.52       73.56      2.36 o 
  -6   4   1       76.52       78.77      2.51 o 
  -5   4   1       31.46       29.99      1.09 o 
  -4   4   1       28.86       29.49      1.03 o 
  -3   4   1      171.72      187.23      8.37 o 
  -2   4   1      120.45      110.87      7.07 o 
  -1   4   1      197.23      216.31      9.15 o 
   0   4   1       70.12       55.35      2.38 o 
   1   4   1      155.28      137.86      5.87 o 
   3   4   1       33.89       40.98      2.03 o 
   4   4   1       37.75       32.61      1.12 o 
   5   4   1       39.26       43.57      1.87 o 
   6   4   1        9.31        9.23      0.69 o 
   7   4   1        7.92        7.54      0.69 o 
  -7   5   1        5.81        6.85      0.82 o 
  -6   5   1       17.91       18.05      1.23 o 
  -5   5   1       20.47       20.93      1.28 o 
  -4   5   1       48.62       50.63      2.52 o 
  -3   5   1        2.37        2.18      0.22 o 
  -1   5   1       61.74       56.07      2.51 o 
   0   5   1      185.05      184.68      7.86 o 
   2   5   1       56.46       62.60      2.97 o 
   3   5   1       61.07       54.15      1.37 o 
   4   5   1       18.33       18.63      0.75 o 
   5   5   1       33.22       37.56      1.42 o 
   6   5   1       11.55       10.73      0.78 o 
  -7   6   1       27.58       27.01      1.60 o 
  -6   6   1       60.95       57.55      2.84 o 
  -5   6   1        3.26        3.20      0.55 o 
  -4   6   1       16.08       11.19      0.73 o 
  -3   6   1       22.39       27.43      0.95 o 
  -2   6   1       24.76       22.13      1.15 o 
  -1   6   1      141.60      137.64      5.31 o 
   0   6   1       14.48       11.76      0.43 o 
   1   6   1       14.96       21.35      0.82 o 
   2   6   1        1.96        3.02      0.30 o 
   3   6   1        0.38        1.14      0.27 o 
  -6   7   1        1.41        2.19      0.50 o 
  -5   7   1        5.90        4.61      0.64 o 
  -4   7   1        3.04        2.79      0.30 o 
  -3   7   1        3.54        5.21      0.38 o 
  -2   7   1       24.22       21.99      1.11 o 
  -1   7   1       29.62       35.81      0.89 o 
   0   7   1      102.45      113.94      2.84 o 
   1   7   1        0.98        0.63      0.15 o 
   2   7   1       27.62       23.91      3.29 o 
   3   7   1        8.79        9.27      0.64 o 
  -4   8   1        4.33        4.34      0.46 o 
  -3   8   1       19.71       22.30      1.14 o 
  -2   8   1       38.39       35.86      1.02 o 
  -1   8   1       16.15       10.87      0.43 o 
   0   8   1        5.95        4.62      0.46 o 
   1   8   1        4.43        5.48      0.36 o 
   2   8   1        4.38        4.08      0.41 o 
   3   8   1        1.06        0.75      0.23 o 
  -4   9   1        4.10        3.70      0.41 o 
  -3   9   1        2.51        2.97      0.41 o 
  -2   9   1       37.17       40.41      1.51 o 
  -1   9   1       11.34       12.51      0.49 o 
   0   9   1       89.09       99.36      3.08 o 
   1   9   1        4.05        4.21      0.30 o 
   2   9   1        2.28        2.40      0.29 o 
   3   9   1        1.98        1.71      0.27 o 
   4   9   1        1.78        1.42      0.37 o 
  -3  10   1        0.69        1.00      0.32 o 
  -2  10   1       12.46       11.86      0.84 o 
  -1  10   1       16.07       15.32      0.57 o 
   0  10   1        1.04        0.34      0.22 o 
   1  10   1        1.20        1.21      0.18 o 
   2  10   1        3.85        3.99      0.36 o 
   3  10   1        4.86        3.97      0.34 o 
   4  10   1        0.68        0.78      0.32 o 
  -4  11   1        2.08        1.87      0.37 o 
  -3  11   1        0.60        1.23      0.24 o 
  -2  11   1        1.44        1.66      0.27 o 
  -1  11   1        2.75        2.64      0.22 o 
   0  11   1        6.96        5.92      0.32 o 
   1  11   1        0.45        0.79      0.17 o 
   2  11   1        1.09        1.50      0.26 o 
   3  11   1        4.73        2.83      0.41 o 
  -3  12   1        0.15        0.00      0.27 o 
  -2  12   1        0.87        0.61      0.17 o 
  -1  12   1        2.04        2.36      0.19 o 
   0  12   1        0.21       -0.15      0.14 o 
   1  12   1        1.52        1.12      0.22 o 
   2  12   1        0.83        0.78      0.25 o 
  -4 -11   2        0.41        0.80      0.32 o 
  -3 -11   2        1.81        1.23      0.37 o 
  -2 -11   2        0.28        0.50      0.37 o 
   1 -11   2        4.20        4.70      0.55 o 
   2 -11   2        0.67        1.05      0.32 o 
   3 -11   2        1.15        2.25      0.66 o 
  -5 -10   2        1.71        1.69      0.37 o 
  -4 -10   2        0.14        0.18      0.27 o 
  -3 -10   2       11.48        9.55      0.78 o 
  -2 -10   2       16.95       15.21      0.96 o 
   0 -10   2        4.81        5.07      0.64 o 
   1 -10   2       11.31       11.24      0.82 o 
   2 -10   2        6.91        5.43      0.59 o 
   3 -10   2        0.55        0.50      0.32 o 
   4 -10   2        0.92        0.21      0.23 o 
  -6  -9   2        0.82        0.46      0.32 o 
  -5  -9   2        2.19        2.17      0.32 o 
  -4  -9   2        1.54        1.83      0.46 o 
  -3  -9   2       14.43       18.87      1.14 o 
  -2  -9   2        6.07        9.13      0.82 o 
  -1  -9   2       77.22       81.20      3.71 o 
   0  -9   2       17.49       22.20      1.28 o 
   1  -9   2        5.43        6.80      0.64 o 
   2  -9   2        1.08        1.28      0.37 o 
   3  -9   2        3.13        2.47      0.41 o 
   4  -9   2        2.70        2.00      0.34 o 
   5  -9   2        0.06        0.04      0.18 o 
  -6  -8   2        1.52        1.21      0.32 o 
  -5  -8   2        0.72        0.43      0.21 o 
  -4  -8   2        0.98        2.01      0.46 o 
  -3  -8   2       49.44       55.65      2.70 o 
  -2  -8   2       24.78       29.11      1.51 o 
  -1  -8   2        7.99        9.18      0.73 o 
   0  -8   2       27.33       29.43      1.51 o 
   1  -8   2       42.94       43.07      2.06 o 
   2  -8   2        2.32        2.74      0.41 o 
   3  -8   2       20.08       20.60      1.14 o 
   4  -8   2        4.39        3.99      0.71 o 
   5  -8   2        2.90        2.15      0.27 o 
  -7  -7   2        0.32        0.33      0.30 o 
  -6  -7   2        0.17        0.15      0.37 o 
  -5  -7   2        8.94        8.46      0.46 o 
  -4  -7   2        0.99        0.57      0.23 o 
  -3  -7   2       16.47       19.46      1.14 o 
  -2  -7   2       15.82       19.60      1.10 o 
  -1  -7   2       17.21       15.59      0.66 o 
   0  -7   2       18.62       19.87      1.05 o 
   1  -7   2       25.04       23.67      1.23 o 
   2  -7   2       10.82       11.97      0.78 o 
   3  -7   2        3.92        4.57      0.50 o 
   4  -7   2        2.80        2.89      0.31 o 
   5  -7   2        9.61       10.16      0.57 o 
   6  -7   2        1.25        0.78      0.27 o 
  -7  -6   2       13.58       14.53      0.96 o 
  -6  -6   2        2.05        1.86      0.25 o 
  -5  -6   2        4.71        4.00      0.31 o 
  -4  -6   2       26.67       30.35      2.15 o 
  -3  -6   2       14.91       16.95      1.00 o 
  -2  -6   2       41.76       41.39      1.92 o 
  -1  -6   2        3.28        2.29      0.57 o 
   0  -6   2       34.13       31.96      1.55 o 
   1  -6   2        1.39        1.00      0.23 o 
   2  -6   2       11.82       10.46      0.64 o 
   3  -6   2       54.73       55.07      2.47 o 
   4  -6   2       68.79       65.16      2.13 o 
   5  -6   2       42.39       44.19      1.42 o 
   6  -6   2        0.02       -0.37      0.23 o 
  -8  -5   2        0.58        0.00      0.41 o 
  -7  -5   2        9.69        9.13      0.82 o 
  -6  -5   2       10.56       10.61      0.48 o 
  -5  -5   2       29.14       29.00      0.87 o 
  -4  -5   2       49.27       45.81      2.40 o 
  -3  -5   2      169.86      172.35     11.35 o 
  -2  -5   2        1.80        1.42      0.27 o 
  -1  -5   2      142.30      128.41      7.58 o 
   1  -5   2      269.58      232.18     10.16 o 
   2  -5   2        3.91        7.26      0.46 o 
   3  -5   2       21.20       23.43      0.99 o 
   4  -5   2       43.10       41.02      1.03 o 
   5  -5   2       34.58       38.58      1.28 o 
   6  -5   2       18.41       17.31      1.01 o 
   7  -5   2        1.35        0.73      0.32 o 
  -7  -4   2        2.45        2.47      0.50 o 
  -6  -4   2        0.72        0.53      0.19 o 
  -5  -4   2       13.79       12.15      1.01 o 
  -4  -4   2       57.24       60.73      1.86 o 
  -3  -4   2       24.22       22.39      1.14 o 
  -2  -4   2       31.68       25.15      1.65 o 
  -1  -4   2       33.78       27.76      1.74 o 
   0  -4   2      223.16      198.93     12.00 o 
   3  -4   2      130.35      126.57      3.42 o 
   4  -4   2       74.58       84.58      2.35 o 
   5  -4   2       47.53       48.86      1.54 o 
   6  -4   2       11.10        9.74      0.84 o 
   7  -4   2        5.17        4.57      0.50 o 
  -8  -3   2        8.32       11.10      0.91 o 
  -7  -3   2       15.55       15.56      1.28 o 
  -6  -3   2       45.03       49.33      1.70 o 
  -5  -3   2       41.21       38.65      1.29 o 
  -4  -3   2      126.74      119.03      2.92 o 
  -2  -3   2        2.32        3.79      0.37 o 
  -1  -3   2      335.67      356.39     20.72 o 
   0  -3   2       40.61       39.36      2.43 o 
   3  -3   2        1.27        0.88      0.19 o 
   4  -3   2       77.94       75.31      2.02 o 
   5  -3   2       35.50       37.28      1.24 o 
   6  -3   2       70.88       78.75      2.31 o 
   7  -3   2        4.18        3.06      0.46 o 
  -8  -2   2       14.17       14.16      0.96 o 
  -7  -2   2       15.75       15.43      0.80 o 
  -6  -2   2       18.61       18.76      0.82 o 
  -5  -2   2        9.18        8.34      0.96 o 
  -4  -2   2        6.58        7.68      0.38 o 
  -3  -2   2      273.73      264.09     15.04 o 
  -2  -2   2      767.37      861.33     47.80 o 
  -1  -2   2       28.93       23.74      1.51 o 
   0  -2   2        7.53        4.80      0.41 o 
   1  -2   2      112.57      108.06      6.07 o 
   2  -2   2       85.57       73.45      4.36 o 
   3  -2   2      197.20      227.93      7.65 o 
   4  -2   2       11.00        9.66      0.40 o 
   5  -2   2       14.86       14.09      0.58 o 
   6  -2   2       37.39       32.15      1.23 o 
   7  -2   2       16.84       16.42      0.69 o 
  -8  -1   2        3.93        4.02      0.64 o 
  -7  -1   2       50.42       55.88      1.93 o 
  -6  -1   2       80.66       94.26      3.39 o 
  -5  -1   2        2.85        2.49      0.23 o 
  -4  -1   2      171.59      191.75      5.20 o 
  -3  -1   2        2.73        3.52      0.37 o 
  -2  -1   2      105.78      103.54      5.84 o 
  -1  -1   2     3240.49     3575.44    265.29 o 
   0  -1   2      388.88      381.27     16.09 o 
   1  -1   2      119.68       90.65      7.45 o 
   2  -1   2      144.39      105.45      5.24 o 
   3  -1   2       44.56       43.62      2.58 o 
   4  -1   2       18.31       22.79      0.70 o 
   5  -1   2        7.64        4.85      0.37 o 
   6  -1   2       16.73       18.68      0.77 o 
   7  -1   2        6.16        7.17      0.80 o 
  -8   0   2        7.21        5.75      0.73 o 
  -7   0   2       36.44       32.10      1.27 o 
  -6   0   2       39.49       43.67      1.29 o 
  -5   0   2       12.85       18.47      1.01 o 
  -4   0   2       28.62       29.99      1.42 o 
  -3   0   2      476.60      497.24     29.02 o 
  -2   0   2     5737.46     5899.76    241.74 o 
  -1   0   2        5.18       14.22      0.69 o 
   0   0   2      619.05      562.06     23.13 o 
   1   0   2       54.32       74.95      3.16 o 
   2   0   2      588.66      572.11     23.51 o 
   3   0   2      204.45      217.18      7.30 o 
   4   0   2        2.48        4.11      0.30 o 
   5   0   2        8.81       11.91      0.55 o 
   6   0   2       19.43       18.28      0.76 o 
   7   0   2       35.51       35.38      1.69 o 
  -8   1   2        3.96        5.44      0.52 o 
  -7   1   2       50.39       56.50      1.95 o 
  -6   1   2       80.81       90.10      2.32 o 
  -5   1   2        2.78        2.45      0.23 o 
  -4   1   2      171.44      189.75      5.55 o 
  -3   1   2        2.96        3.56      0.50 o 
  -2   1   2      105.81       95.10      4.14 o 
  -1   1   2     3241.64     3663.71    148.10 o 
   0   1   2      387.90      399.96     16.11 o 
   1   1   2      120.08       89.71      3.76 o 
   2   1   2      145.65      108.05      8.40 o 
   3   1   2       44.61       45.27      1.63 o 
   4   1   2       18.63       22.14      1.35 o 
   5   1   2        7.69        6.03      0.55 o 
   6   1   2       16.71       18.82      1.05 o 
   7   1   2        6.09        7.44      0.69 o 
  -8   2   2       14.02       12.40      0.74 o 
  -7   2   2       15.63       17.41      1.46 o 
  -6   2   2       18.70       19.23      0.81 o 
  -5   2   2        9.17        8.21      0.40 o 
  -4   2   2        6.57        7.18      0.39 o 
  -3   2   2      273.37      248.27     15.18 o 
  -2   2   2      766.44      802.04     33.83 o 
  -1   2   2       29.03       23.52      1.12 o 
   0   2   2        7.62        4.17      0.31 o 
   1   2   2      112.77      100.93      3.51 o 
   2   2   2       85.80       73.26      5.23 o 
   3   2   2      196.22      228.55      7.65 o 
   4   2   2       10.80       10.87      0.59 o 
   5   2   2       14.96       13.52      0.82 o 
   6   2   2       37.48       34.24      1.60 o 
   7   2   2       16.73       15.85      0.96 o 
  -8   3   2        8.35       10.55      1.00 o 
  -7   3   2       15.64       16.19      0.82 o 
  -6   3   2       45.05       51.30      1.74 o 
  -5   3   2       41.09       40.84      1.39 o 
  -4   3   2      126.65      119.21      3.55 o 
  -2   3   2        2.28        3.50      0.34 o 
  -1   3   2      335.27      353.58     14.71 o 
   0   3   2       41.00       39.52      1.44 o 
   1   3   2       65.03       60.60      1.89 o 
   2   3   2       26.80       18.46      2.35 o 
   3   3   2        1.35        0.87      0.18 o 
   4   3   2       77.79       76.59      3.07 o 
   5   3   2       35.64       40.50      1.78 o 
   6   3   2       70.74       76.15      3.25 o 
   7   3   2        4.12        3.97      0.50 o 
  -8   4   2       24.21       25.23      1.51 o 
  -7   4   2        2.44        2.51      0.59 o 
  -6   4   2        0.70        0.93      0.27 o 
  -5   4   2       13.80       11.33      0.58 o 
  -4   4   2       57.71       61.11      1.54 o 
  -3   4   2       24.44       23.67      1.28 o 
  -2   4   2       32.08       23.82      1.87 o 
  -1   4   2       33.71       26.31      1.04 o 
   0   4   2      223.66      206.01      6.98 o 
   3   4   2      130.79      125.20      4.00 o 
   4   4   2       74.18       83.99      3.39 o 
   5   4   2       47.85       48.15      2.15 o 
   6   4   2       11.15       10.51      0.73 o 
   7   4   2        5.14        4.75      0.50 o 
  -8   5   2        0.57        0.32      0.46 o 
  -7   5   2        9.83       10.55      0.91 o 
  -6   5   2       10.53       10.69      0.91 o 
  -5   5   2       29.19       28.38      1.60 o 
  -4   5   2       49.23       47.67      2.49 o 
  -3   5   2      168.99      182.10      4.60 o 
  -2   5   2        1.78        1.44      0.17 o 
  -1   5   2      141.79      124.68      7.58 o 
   0   5   2      103.46      136.77      7.25 o 
   1   5   2      269.17      253.45      7.65 o 
   2   5   2        4.09        5.96      0.30 o 
   3   5   2       21.37       21.82      1.51 o 
   4   5   2       42.80       39.82      1.78 o 
   5   5   2       34.68       38.67      1.74 o 
   6   5   2       18.29       18.32      1.01 o 
  -7   6   2       13.62       14.89      1.10 o 
  -6   6   2        2.02        1.23      0.46 o 
  -5   6   2        4.72        4.48      0.59 o 
  -4   6   2       26.82       30.93      1.10 o 
  -3   6   2       14.93       16.74      0.67 o 
  -2   6   2       41.77       40.21      1.48 o 
  -1   6   2        3.30        2.38      0.28 o 
   0   6   2       34.20       33.00      0.82 o 
   1   6   2        1.42        1.12      0.15 o 
   2   6   2       11.94       10.38      0.77 o 
   3   6   2       54.70       53.43      1.23 o 
   4   6   2       68.60       63.19      2.70 o 
   5   6   2       42.50       43.98      1.97 o 
  -6   7   2        0.18        0.91      0.37 o 
  -5   7   2        8.99        7.58      0.82 o 
  -4   7   2        0.97        0.60      0.21 o 
  -3   7   2       16.44       18.99      0.78 o 
  -2   7   2       15.87       18.60      0.51 o 
  -1   7   2       17.18       16.56      0.50 o 
   0   7   2       18.56       19.31      0.55 o 
   1   7   2       24.94       23.70      0.65 o 
   2   7   2       10.94       13.29      0.52 o 
   3   7   2        3.93        4.48      0.36 o 
  -5   8   2        0.72        0.73      0.32 o 
  -4   8   2        0.98        1.28      0.24 o 
  -3   8   2       49.38       57.94      2.47 o 
  -2   8   2       24.59       27.22      0.82 o 
  -1   8   2        8.01        8.36      0.38 o 
   0   8   2       27.25       29.56      0.79 o 
   1   8   2       43.09       42.59      1.18 o 
   2   8   2        2.34        2.17      0.26 o 
   3   8   2       20.00       18.68      2.17 o 
  -4   9   2        1.55        2.01      0.37 o 
  -3   9   2       14.48       16.54      1.00 o 
  -2   9   2        6.09        8.52      0.45 o 
  -1   9   2       77.29       81.94      2.07 o 
   0   9   2       17.45       22.07      0.65 o 
   1   9   2        5.40        6.11      0.34 o 
   2   9   2        1.09        1.47      0.23 o 
   3   9   2        3.11        2.11      0.29 o 
  -4  10   2        0.15       -0.14      0.27 o 
  -3  10   2       11.46       11.33      0.73 o 
  -2  10   2       16.88       13.92      0.53 o 
  -1  10   2        2.35        2.09      0.24 o 
   0  10   2        4.80        6.43      0.38 o 
   1  10   2       11.35       11.91      0.50 o 
   2  10   2        6.92        5.44      0.42 o 
   3  10   2        0.54        0.46      0.27 o 
  -4  11   2        0.41        0.23      0.27 o 
  -3  11   2        1.81        1.74      0.32 o 
  -2  11   2        0.28        0.47      0.21 o 
  -1  11   2        5.76        4.83      0.32 o 
   0  11   2        1.02        1.12      0.18 o 
   1  11   2        4.19        5.55      0.33 o 
   2  11   2        0.67        1.56      0.23 o 
   3  11   2        1.16        1.14      0.32 o 
  -2  12   2        1.26        1.66      0.20 o 
  -1  12   2        0.21        0.10      0.14 o 
   0  12   2        2.57        2.08      0.19 o 
   1  12   2        2.06        1.38      0.19 o 
  -4 -11   3        0.32        0.47      0.26 o 
  -3 -11   3        0.30        0.55      0.37 o 
   1 -11   3        1.54        1.87      0.41 o 
   2 -11   3        1.12        1.10      0.32 o 
  -5 -10   3        0.09       -0.23      0.23 o 
  -4 -10   3        4.47        3.06      0.46 o 
  -3 -10   3       11.19        7.99      0.73 o 
  -2 -10   3       14.95       12.56      0.91 o 
   0 -10   3        2.22        2.51      0.46 o 
   1 -10   3        5.83        4.25      0.50 o 
   2 -10   3        4.29        4.52      0.55 o 
   3 -10   3        0.78        1.37      0.32 o 
  -6  -9   3        0.84        1.28      0.32 o 
  -5  -9   3        6.50        8.07      0.56 o 
  -4  -9   3       15.87       19.41      1.19 o 
  -3  -9   3        8.63        9.50      0.87 o 
  -2  -9   3       41.92       41.38      2.06 o 
   0  -9   3       13.05       13.34      0.87 o 
   1  -9   3       12.04       13.61      0.91 o 
   2  -9   3        3.86        4.52      0.55 o 
   3  -9   3        2.57        2.56      0.41 o 
   4  -9   3        0.29        0.34      0.18 o 
  -6  -8   3        0.28        0.52      0.29 o 
  -5  -8   3        1.96        1.96      0.64 o 
  -4  -8   3       29.55       28.75      1.60 o 
  -3  -8   3       26.06       24.63      1.37 o 
  -2  -8   3       28.88       27.79      1.55 o 
  -1  -8   3       17.85       18.22      0.79 o 
   0  -8   3        3.82        4.34      0.55 o 
   1  -8   3        4.33        4.43      0.55 o 
   2  -8   3        1.09        0.27      0.23 o 
   3  -8   3        4.37        3.70      0.46 o 
   4  -8   3        0.84        0.66      0.19 o 
   5  -8   3        0.07       -0.02      0.25 o 
  -7  -7   3        1.04        0.82      0.32 o 
  -6  -7   3        2.94        3.59      0.38 o 
  -5  -7   3       10.96       12.64      1.00 o 
  -4  -7   3       14.15       14.62      0.96 o 
  -3  -7   3        3.96        4.79      0.59 o 
  -2  -7   3        8.84        7.58      0.69 o 
  -1  -7   3       11.76       11.85      0.58 o 
   0  -7   3       12.31       13.98      0.82 o 
   1  -7   3       24.37       28.06      1.42 o 
   2  -7   3       38.93       43.25      2.06 o 
   3  -7   3        1.70        2.37      0.41 o 
   4  -7   3        9.43       10.01      0.48 o 
   5  -7   3        0.34        0.61      0.32 o 
  -7  -6   3        3.15        2.72      0.29 o 
  -6  -6   3        0.86        0.65      0.28 o 
  -5  -6   3       17.79       21.74      0.92 o 
  -4  -6   3       75.40       80.33      3.66 o 
  -3  -6   3       24.43       26.14      1.37 o 
  -2  -6   3        0.13        0.14      0.27 o 
  -1  -6   3       24.00       25.23      0.92 o 
   0  -6   3       32.22       29.85      1.51 o 
   1  -6   3       11.42       10.83      0.69 o 
   2  -6   3       22.59       19.92      1.10 o 
   3  -6   3       52.19       54.75      2.42 o 
   4  -6   3       38.52       40.57      1.34 o 
   5  -6   3        0.03        0.18      0.19 o 
   6  -6   3        8.38        6.17      0.50 o 
  -8  -5   3        6.08        2.83      0.59 o 
  -7  -5   3        6.84        5.19      0.36 o 
  -6  -5   3       29.31       27.74      0.74 o 
  -5  -5   3       10.66        8.67      0.45 o 
  -4  -5   3       30.39       40.08      1.97 o 
  -3  -5   3       23.71       21.71      1.19 o 
  -2  -5   3        3.40        2.37      0.37 o 
  -1  -5   3       97.34       93.08      2.90 o 
   2  -5   3       40.94       41.93      1.92 o 
   3  -5   3      144.06      155.23      7.91 o 
   4  -5   3        9.50        7.40      0.42 o 
   5  -5   3       11.35        9.13      0.69 o 
   6  -5   3        0.68        0.78      0.37 o 
  -8  -4   3        1.11        1.32      0.50 o 
  -7  -4   3        1.81        2.45      0.38 o 
  -6  -4   3        3.02        3.94      0.33 o 
  -5  -4   3       93.69      104.94      2.63 o 
  -4  -4   3      152.06      150.80      7.37 o 
  -3  -4   3       14.07       15.08      0.82 o 
  -1  -4   3       12.00       12.56      0.96 o 
   1  -4   3       73.86       72.22      3.16 o 
   2  -4   3       73.23       70.60      3.02 o 
   3  -4   3       13.72       14.85      1.46 o 
   4  -4   3       59.38       64.73      1.59 o 
   5  -4   3       15.87       17.22      1.62 o 
   6  -4   3       17.49       18.59      1.05 o 
  -8  -3   3        2.29        2.45      0.37 o 
  -7  -3   3        5.21        6.07      0.50 o 
  -6  -3   3       40.86       38.32      1.13 o 
  -5  -3   3       30.01       33.20      0.95 o 
  -4  -3   3       24.90       27.92      0.81 o 
  -2  -3   3      156.21      112.90      6.99 o 
  -1  -3   3       84.79       90.32      5.46 o 
   0  -3   3       68.17       74.62      4.49 o 
   2  -3   3       14.78       11.47      0.64 o 
   3  -3   3      196.88      197.78      5.56 o 
   4  -3   3       61.86       67.06      1.88 o 
   5  -3   3       55.10       54.43      1.67 o 
   6  -3   3       10.77       10.53      0.58 o 
  -8  -2   3        2.44        1.99      0.39 o 
  -7  -2   3        6.30        6.31      0.55 o 
  -6  -2   3        2.21        3.02      0.37 o 
  -5  -2   3        6.99        8.06      0.30 o 
  -4  -2   3       64.26       66.30      1.68 o 
  -2  -2   3       28.79       26.20      1.69 o 
  -1  -2   3       60.83       56.07      3.39 o 
   0  -2   3      196.53      200.81     11.72 o 
   3  -2   3        7.37        8.10      0.29 o 
   4  -2   3        5.47        5.84      0.36 o 
   5  -2   3       41.29       43.40      1.90 o 
   6  -2   3       40.63       42.52      1.92 o 
   7  -2   3        2.12        1.19      0.37 o 
  -8  -1   3        0.49        0.27      0.32 o 
  -7  -1   3        0.89        1.10      0.32 o 
  -6  -1   3       31.65       32.95      1.24 o 
  -5  -1   3        8.07        8.07      0.52 o 
  -4  -1   3       67.97       66.08      1.67 o 
  -2  -1   3        2.56        3.15      0.41 o 
  -1  -1   3      549.86      500.21     29.70 o 
   0  -1   3      693.60      614.55     30.78 o 
   1  -1   3       39.74       32.91      1.52 o 
   3  -1   3       78.03       65.35      2.37 o 
   4  -1   3        9.22        9.21      0.53 o 
   5  -1   3        4.64        4.16      0.50 o 
   6  -1   3       11.42       10.19      0.73 o 
   7  -1   3        9.23        8.59      0.69 o 
  -8   0   3        0.04       -0.02      0.29 o 
  -7   0   3        3.50        3.61      0.43 o 
  -6   0   3        0.99        0.31      0.30 o 
  -5   0   3        2.08        1.81      0.17 o 
  -4   0   3        0.71        1.65      0.21 o 
  -3   0   3     2394.82     2192.64    127.40 o 
  -2   0   3      537.35      520.57     33.84 o 
  -1   0   3      393.55      367.58     15.22 o 
   0   0   3      764.74      708.28     29.19 o 
   1   0   3      183.08      171.60      7.17 o 
   2   0   3      699.60      692.54     40.23 o 
   3   0   3        5.48        5.01      0.33 o 
   4   0   3       70.63       67.18      5.70 o 
   5   0   3       17.40       16.49      0.91 o 
   6   0   3       87.40       86.86      3.62 o 
   7   0   3        0.89        0.55      0.27 o 
  -8   1   3        0.49        0.53      0.32 o 
  -7   1   3        0.90        1.21      0.32 o 
  -6   1   3       31.58       32.45      1.24 o 
  -5   1   3        8.25        7.85      0.47 o 
  -4   1   3       68.55       66.78      2.05 o 
  -3   1   3     1130.40     1004.48     58.53 o 
  -2   1   3        2.69        3.44      1.30 o 
  -1   1   3      549.30      509.35     20.82 o 
   0   1   3      693.54      658.13     29.38 o 
   1   1   3       40.83       34.00      1.52 o 
   2   1   3       60.19       59.28      3.64 o 
   3   1   3       78.26       67.95      2.39 o 
   4   1   3        9.20        9.82      0.59 o 
   5   1   3        4.60        3.88      0.46 o 
   6   1   3       11.29        9.45      0.69 o 
   7   1   3        9.34        8.27      0.64 o 
  -8   2   3        2.39        2.40      0.39 o 
  -7   2   3        6.37        5.69      0.53 o 
  -6   2   3        2.24        2.80      0.37 o 
  -5   2   3        7.07        8.33      0.47 o 
  -4   2   3       64.13       65.81      1.62 o 
  -2   2   3       28.88       25.48      1.81 o 
  -1   2   3       60.72       54.67      2.45 o 
   0   2   3      195.91      197.78      8.32 o 
   2   2   3      327.38      328.75     22.08 o 
   3   2   3        7.28        8.38      0.44 o 
   4   2   3        5.60        5.16      0.50 o 
   5   2   3       41.48       40.96      1.92 o 
   6   2   3       40.58       41.33      1.92 o 
   7   2   3        2.14        1.78      0.32 o 
  -8   3   3        2.35        2.47      0.55 o 
  -7   3   3        5.20        6.05      0.53 o 
  -6   3   3       40.74       40.48      1.76 o 
  -5   3   3       30.23       30.89      1.16 o 
  -4   3   3       24.76       27.94      0.77 o 
  -3   3   3       54.84       43.11      1.88 o 
  -2   3   3      156.18      120.08      7.13 o 
  -1   3   3       85.31       91.07      3.95 o 
   0   3   3       67.88       73.57      4.58 o 
   1   3   3       34.69       21.86      1.60 o 
   2   3   3       14.98       11.65      1.01 o 
   3   3   3      196.41      191.44      9.15 o 
   4   3   3       61.83       68.86      2.79 o 
   5   3   3       54.89       52.96      2.33 o 
   6   3   3       10.64       11.78      0.73 o 
   7   3   3        7.56        4.75      0.46 o 
  -8   4   3        1.11        1.60      0.50 o 
  -7   4   3        1.79        1.78      0.50 o 
  -6   4   3        3.02        4.02      0.40 o 
  -5   4   3       94.22      101.68      3.21 o 
  -4   4   3      151.99      155.23      3.74 o 
  -3   4   3       14.28       13.56      0.43 o 
  -1   4   3       12.07       12.23      0.71 o 
   0   4   3      207.16      189.94      9.90 o 
   1   4   3       74.08       73.01      1.90 o 
   2   4   3       73.83       69.09      1.84 o 
   3   4   3       13.60       14.16      0.64 o 
   4   4   3       59.76       64.41      2.70 o 
   5   4   3       15.96       16.99      0.96 o 
   6   4   3       17.51       19.32      1.01 o 
  -8   5   3        6.14        4.52      0.59 o 
  -7   5   3        6.82        5.25      0.73 o 
  -6   5   3       29.21       30.21      1.69 o 
  -5   5   3       10.79        9.18      0.78 o 
  -4   5   3       29.96       39.67      1.33 o 
  -3   5   3       23.76       22.21      0.73 o 
  -2   5   3        3.39        2.61      0.22 o 
  -1   5   3       97.63       95.91      2.08 o 
   0   5   3       37.37       58.78      1.34 o 
   1   5   3        4.79        4.67      0.28 o 
   2   5   3       41.08       41.31      1.18 o 
   3   5   3      143.63      154.80      4.86 o 
   4   5   3        9.51        7.81      0.55 o 
   5   5   3       11.21       10.41      0.69 o 
   6   5   3        0.66        0.55      0.27 o 
  -7   6   3        3.12        2.79      0.50 o 
  -6   6   3        0.86        0.55      0.37 o 
  -5   6   3       17.95       18.14      1.28 o 
  -4   6   3       75.25       81.14      2.53 o 
  -3   6   3       24.39       25.79      0.84 o 
  -2   6   3        0.13        0.11      0.12 o 
  -1   6   3       24.13       24.73      0.66 o 
   0   6   3       32.00       31.41      0.79 o 
   1   6   3       11.39       11.68      0.97 o 
   2   6   3       22.85       21.84      0.99 o 
   3   6   3       52.16       51.27      1.46 o 
   4   6   3       38.66       41.69      1.83 o 
   5   6   3        0.03        0.09      0.23 o 
   6   6   3        8.34        4.57      0.50 o 
  -7   7   3        1.03        1.05      0.41 o 
  -6   7   3        2.91        2.60      0.50 o 
  -5   7   3       11.01       10.50      0.91 o 
  -4   7   3       14.31       13.30      0.87 o 
  -3   7   3        3.94        3.99      0.31 o 
  -2   7   3        8.86        7.49      0.41 o 
  -1   7   3       11.72       12.85      0.43 o 
   0   7   3       12.27       14.88      0.47 o 
   1   7   3       24.62       26.77      0.87 o 
   2   7   3       38.99       42.58      1.48 o 
   3   7   3        1.66        2.81      0.26 o 
   4   7   3        9.43        9.55      0.64 o 
  -5   8   3        1.94        2.24      0.46 o 
  -4   8   3       29.50       29.68      1.09 o 
  -3   8   3       25.90       22.57      0.88 o 
  -2   8   3       28.91       29.70      0.80 o 
  -1   8   3       17.91       18.85      0.57 o 
   0   8   3        3.87        4.88      0.43 o 
   1   8   3        4.31        5.02      0.45 o 
   2   8   3        1.07        1.09      0.16 o 
   3   8   3        4.37        3.18      0.39 o 
  -4   9   3       15.96       17.77      0.96 o 
  -3   9   3        8.63       10.10      0.55 o 
  -2   9   3       41.92       40.67      1.13 o 
  -1   9   3       11.49       11.96      0.55 o 
   0   9   3       13.03       12.90      0.49 o 
   1   9   3       12.15       14.29      0.71 o 
   2   9   3        3.87        5.06      0.37 o 
   3   9   3        2.59        2.27      0.35 o 
  -4  10   3        4.46        2.83      0.37 o 
  -3  10   3       11.15        8.26      0.48 o 
  -2  10   3       14.96       12.12      0.49 o 
  -1  10   3        4.78        4.91      0.42 o 
   0  10   3        2.24        2.49      0.24 o 
   1  10   3        5.84        4.85      0.38 o 
   2  10   3        4.30        4.22      0.34 o 
   3  10   3        0.78        1.42      0.32 o 
  -3  11   3        0.30        0.22      0.20 o 
  -2  11   3        2.72        2.77      0.31 o 
  -1  11   3        0.66        0.68      0.17 o 
   0  11   3        5.32        4.87      0.32 o 
   1  11   3        1.56        2.10      0.26 o 
   2  11   3        1.12        1.42      0.32 o 
  -2  12   3        1.19        0.18      0.18 o 
  -1  12   3        1.92        0.99      0.17 o 
   0  12   3        0.35        0.74      0.17 o 
   1 -11   4        0.15       -0.14      0.32 o 
  -5 -10   4        1.06        0.68      0.27 o 
  -4 -10   4        4.87        4.06      0.78 o 
  -3 -10   4        6.14        3.24      0.55 o 
   0 -10   4        3.08        2.92      0.46 o 
   1 -10   4        4.00        4.43      0.50 o 
   2 -10   4        1.30        1.74      0.37 o 
   3 -10   4        1.31        1.28      0.32 o 
  -6  -9   4        3.66        2.24      0.37 o 
  -5  -9   4        5.68        6.58      0.51 o 
  -4  -9   4        7.07        8.31      0.78 o 
  -3  -9   4       15.28       16.63      1.05 o 
  -2  -9   4        3.08        4.52      0.64 o 
   0  -9   4        6.74        7.12      0.64 o 
   1  -9   4        1.07        0.46      0.32 o 
   2  -9   4        2.91        2.65      0.41 o 
   3  -9   4        4.39        3.65      0.46 o 
   4  -9   4        7.88        7.76      0.59 o 
  -6  -8   4        2.37        2.08      0.23 o 
  -5  -8   4        5.37        5.36      0.48 o 
  -4  -8   4        4.44        3.47      0.55 o 
  -3  -8   4       11.95       12.47      0.91 o 
  -2  -8   4        5.46        5.62      0.64 o 
  -1  -8   4        1.30        2.10      0.46 o 
   0  -8   4        4.70        5.66      0.59 o 
   1  -8   4        1.01        0.55      0.32 o 
   2  -8   4        2.92        4.61      0.50 o 
   3  -8   4        1.63        1.10      0.32 o 
   4  -8   4        0.63        0.94      0.21 o 
  -7  -7   4        0.04        0.03      0.23 o 
  -6  -7   4        2.93        3.13      0.29 o 
  -5  -7   4        3.79        3.67      1.05 o 
  -4  -7   4        0.95        1.55      0.41 o 
  -3  -7   4        7.79        6.71      0.69 o 
  -2  -7   4        7.38        7.08      0.69 o 
  -1  -7   4        4.15        5.34      0.55 o 
   0  -7   4       23.27       23.53      1.23 o 
   1  -7   4        0.18        0.32      0.23 o 
   2  -7   4        4.86        8.58      0.64 o 
   3  -7   4       40.49       49.28      2.24 o 
   4  -7   4        3.86        4.32      0.32 o 
   5  -7   4        0.70        5.34      0.55 o 
  -7  -6   4        0.06        0.16      0.25 o 
  -6  -6   4       10.17        9.55      0.45 o 
  -5  -6   4        1.25        0.63      0.30 o 
  -4  -6   4        3.53        4.89      0.59 o 
  -3  -6   4        5.57        4.89      0.59 o 
  -2  -6   4       10.64       11.14      0.73 o 
  -1  -6   4       41.10       55.67      3.93 o 
   0  -6   4       12.60       13.43      0.78 o 
   1  -6   4        5.40        5.53      0.55 o 
   2  -6   4        7.64        7.49      0.59 o 
   3  -6   4       31.69       34.37      1.69 o 
   4  -6   4        0.67        0.16      0.19 o 
   5  -6   4        6.13        5.43      0.55 o 
  -7  -5   4        2.05        1.85      0.30 o 
  -6  -5   4        7.00        8.06      0.43 o 
  -5  -5   4        8.60        8.31      0.87 o 
  -4  -5   4        9.86        9.04      0.73 o 
  -3  -5   4       26.22       33.41      1.60 o 
  -2  -5   4       41.55       52.17      2.33 o 
  -1  -5   4       45.73       43.09      4.21 o 
   0  -5   4       16.37       20.74      1.05 o 
   1  -5   4       17.68       19.05      1.05 o 
   3  -5   4       63.72       76.45      3.34 o 
   4  -5   4       38.54       39.50      1.29 o 
   5  -5   4        0.25       -0.27      0.32 o 
  -8  -4   4        0.23       -0.73      0.37 o 
  -7  -4   4        6.83        6.00      0.42 o 
  -6  -4   4       23.12       21.12      0.70 o 
  -5  -4   4        0.04        1.18      0.27 o 
  -4  -4   4       20.32       21.47      0.88 o 
  -3  -4   4        5.19        5.57      0.55 o 
  -2  -4   4       34.16       42.37      1.74 o 
  -1  -4   4      221.40      238.90     25.65 o 
   0  -4   4      100.71      108.81      4.63 o 
   1  -4   4       23.35       20.20      1.05 o 
   2  -4   4        4.52        5.34      0.50 o 
   3  -4   4       60.22       57.19      2.56 o 
   4  -4   4       13.94       11.13      0.52 o 
  -8  -3   4        1.56        2.91      0.37 o 
  -7  -3   4       18.65       17.56      0.74 o 
  -6  -3   4        0.97        1.11      0.17 o 
  -5  -3   4       13.81       13.21      0.51 o 
  -4  -3   4        4.98        4.64      0.38 o 
  -3  -3   4       36.85       36.21      1.74 o 
  -2  -3   4       61.80       53.37      2.43 o 
   0  -3   4       21.46       21.20      1.05 o 
   1  -3   4       74.54       88.92      3.75 o 
   2  -3   4        6.40        5.85      0.46 o 
   3  -3   4       25.30       26.00      0.97 o 
   4  -3   4      122.46      129.28      3.77 o 
   5  -3   4       11.19        9.41      0.73 o 
   6  -3   4        2.44        1.37      0.41 o 
  -8  -2   4        2.97        2.45      0.39 o 
  -7  -2   4       23.44       22.93      1.14 o 
  -6  -2   4       13.59        8.99      0.43 o 
  -5  -2   4        0.06       -0.05      0.12 o 
  -4  -2   4       50.57       54.11      1.84 o 
  -3  -2   4        7.80        5.48      0.50 o 
  -2  -2   4        5.73        4.06      0.59 o 
   1  -2   4       20.71       15.81      0.78 o 
   2  -2   4        8.06        7.02      0.41 o 
   3  -2   4        0.75        1.12      0.16 o 
   4  -2   4       32.56       25.87      1.23 o 
   5  -2   4       15.64       10.78      0.73 o 
   6  -2   4        3.07        1.83      0.41 o 
  -8  -1   4        0.52        1.02      0.34 o 
  -7  -1   4       35.93       35.31      1.33 o 
  -6  -1   4        5.64        6.13      0.56 o 
  -5  -1   4       15.55       17.16      0.48 o 
  -4  -1   4       41.39       44.88      1.07 o 
  -3  -1   4      145.16      124.96      3.05 o 
  -2  -1   4       52.59       46.16      3.23 o 
  -1  -1   4        8.63        7.22      0.96 o 
   1  -1   4      308.67      284.70     11.75 o 
   2  -1   4       66.87       61.40      1.81 o 
   3  -1   4       14.75       11.48      0.44 o 
   4  -1   4       29.81       31.58      1.46 o 
   5  -1   4       10.74        9.00      0.64 o 
   6  -1   4        1.76        1.83      0.37 o 
  -8   0   4        4.69        3.76      0.57 o 
  -7   0   4       38.62       39.88      1.46 o 
  -6   0   4        5.67        4.40      0.32 o 
  -5   0   4        9.73       14.15      0.42 o 
  -4   0   4      185.02      132.57      2.75 o 
  -3   0   4       70.26       70.90      2.10 o 
  -2   0   4      293.29      220.18     19.18 o 
  -1   0   4      338.97      293.83     13.87 o 
   2   0   4        0.04        0.09      0.16 o 
   3   0   4       42.86       38.90      1.48 o 
   4   0   4        0.92        0.23      0.18 o 
   5   0   4       64.51       57.74      2.47 o 
   6   0   4        0.15        0.05      0.27 o 
  -8   1   4        0.52        0.96      0.31 o 
  -7   1   4       35.90       35.18      1.35 o 
  -6   1   4        5.57        6.00      0.50 o 
  -5   1   4       15.75       16.65      0.51 o 
  -4   1   4       41.32       43.66      0.99 o 
  -3   1   4      145.16      124.34      4.91 o 
  -2   1   4       52.53       46.83      2.65 o 
  -1   1   4        8.64        6.85      0.78 o 
   2   1   4       67.30       60.10      3.14 o 
   3   1   4       14.74       11.46      0.57 o 
   4   1   4       29.68       32.40      1.46 o 
   5   1   4       10.54        9.91      0.69 o 
   6   1   4        1.83        1.51      0.32 o 
  -8   2   4        2.98        2.19      0.50 o 
  -7   2   4       23.42       23.16      1.01 o 
  -6   2   4       13.62       10.08      0.63 o 
  -5   2   4        0.08        0.10      0.12 o 
  -4   2   4       50.62       55.12      5.05 o 
  -3   2   4        7.85        4.87      0.24 o 
  -1   2   4      209.71      188.61     11.34 o 
   1   2   4       20.24       14.81      0.82 o 
   2   2   4        8.02        7.44      0.31 o 
   3   2   4        0.80        1.12      0.57 o 
   4   2   4       32.82       23.22      1.19 o 
   5   2   4       15.64       10.55      0.69 o 
   6   2   4        3.13        2.65      0.37 o 
  -8   3   4        1.56        1.92      0.50 o 
  -7   3   4       18.62       17.59      1.23 o 
  -6   3   4        1.02        0.79      0.27 o 
  -5   3   4       13.84       13.09      0.42 o 
  -4   3   4        4.95        4.38      0.25 o 
  -3   3   4       36.89       35.16      0.96 o 
  -2   3   4       62.20       53.03      1.34 o 
  -1   3   4       73.89       52.63      1.63 o 
   0   3   4       21.85       21.66      1.01 o 
   1   3   4       74.38       84.85      3.75 o 
   2   3   4        6.27        6.35      0.50 o 
   3   3   4       25.17       27.97      1.23 o 
   4   3   4      122.08      129.13      5.13 o 
   5   3   4       11.02        8.77      0.59 o 
   6   3   4        2.51        2.19      0.37 o 
  -8   4   4        0.22        0.73      0.37 o 
  -7   4   4        6.76        7.58      0.78 o 
  -6   4   4       23.22       20.84      1.37 o 
  -5   4   4        0.05        1.17      0.27 o 
  -4   4   4       20.49       21.76      0.66 o 
  -3   4   4        5.13        5.45      0.24 o 
  -2   4   4       34.16       43.00      1.15 o 
  -1   4   4      220.72      258.61      5.30 o 
   0   4   4      100.78      107.83      2.99 o 
   1   4   4       23.77       19.24      1.05 o 
   2   4   4        4.49        5.66      0.55 o 
   3   4   4       60.62       57.96      2.29 o 
   4   4   4       14.06       11.92      0.73 o 
   5   4   4        3.78        3.79      0.46 o 
   6   4   4        0.08       -0.23      0.23 o 
  -8   5   4        0.41        1.19      0.41 o 
  -7   5   4        2.03        1.74      0.46 o 
  -6   5   4        7.09        7.63      0.82 o 
  -5   5   4        8.52        7.73      0.53 o 
  -4   5   4        9.78        8.52      0.44 o 
  -3   5   4       26.18       29.88      0.92 o 
  -2   5   4       41.73       48.04      1.27 o 
  -1   5   4       45.65       44.67      1.06 o 
   0   5   4       16.55       20.19      0.75 o 
   1   5   4       17.63       19.76      0.73 o 
   2   5   4       46.50       42.67      1.63 o 
   3   5   4       63.69       74.61      2.02 o 
   4   5   4       38.25       39.91      1.78 o 
   5   5   4        0.26        0.09      0.23 o 
  -7   6   4        0.06        0.37      0.32 o 
  -6   6   4       10.17        8.31      0.87 o 
  -5   6   4        1.28        0.78      0.23 o 
  -4   6   4        3.59        4.06      0.37 o 
  -3   6   4        5.53        5.44      0.28 o 
  -2   6   4       10.66       10.49      0.39 o 
  -1   6   4       40.84       57.68      1.34 o 
   0   6   4       12.61       12.35      0.44 o 
   1   6   4        5.54        6.70      0.40 o 
   2   6   4        7.64        7.83      0.57 o 
   3   6   4       31.81       32.95      1.02 o 
   4   6   4        0.65        0.68      0.27 o 
   5   6   4        6.11        7.44      0.55 o 
  -7   7   4        0.04        0.14      0.27 o 
  -6   7   4        2.96        2.42      0.46 o 
  -5   7   4        3.87        3.13      0.30 o 
  -4   7   4        0.95        0.52      0.22 o 
  -3   7   4        7.78        7.28      0.33 o 
  -2   7   4        7.34        7.01      0.36 o 
  -1   7   4        4.14        4.53      0.28 o 
   0   7   4       23.15       22.25      0.65 o 
   1   7   4        0.19       -0.12      0.23 o 
   2   7   4        4.90        7.18      0.41 o 
   3   7   4       40.49       45.91      1.35 o 
   4   7   4        3.79        3.61      0.41 o 
  -5   8   4        5.38        4.46      0.34 o 
  -4   8   4        4.40        3.64      0.35 o 
  -3   8   4       11.92       12.03      0.55 o 
  -2   8   4        5.47        5.94      0.34 o 
  -1   8   4        1.34        2.58      0.24 o 
   0   8   4        4.69        5.22      0.32 o 
   1   8   4        0.99        0.96      0.22 o 
   2   8   4        2.93        3.46      0.28 o 
   3   8   4        1.60        1.31      0.30 o 
  -4   9   4        7.08        8.08      0.59 o 
  -3   9   4       15.29       15.99      0.71 o 
  -2   9   4        3.05        4.12      0.29 o 
  -1   9   4        5.34        5.07      0.31 o 
   0   9   4        6.72        6.67      0.35 o 
   1   9   4        1.06        0.97      0.21 o 
   2   9   4        2.93        2.61      0.35 o 
   3   9   4        4.38        3.15      0.41 o 
  -4  10   4        4.87        3.15      0.37 o 
  -3  10   4        6.14        4.73      0.37 o 
  -2  10   4        5.56        6.13      0.36 o 
  -1  10   4        0.09        0.38      0.22 o 
   0  10   4        3.09        3.56      0.26 o 
   1  10   4        4.01        4.87      0.45 o 
   2  10   4        1.30        2.03      0.31 o 
  -3  11   4        0.30       -0.39      0.19 o 
  -2  11   4        0.07        0.33      0.23 o 
  -1  11   4        0.37        0.51      0.16 o 
   0  11   4        1.28        1.01      0.18 o 
   1  11   4        0.15        0.00      0.23 o 
   0 -10   5        3.60        2.97      0.46 o 
   1 -10   5        0.39        0.09      0.27 o 
  -5  -9   5        5.97        5.91      0.34 o 
  -4  -9   5        8.72        9.32      0.91 o 
   0  -9   5        2.75        1.46      0.32 o 
   1  -9   5        2.95        3.38      0.41 o 
   2  -9   5        1.81        1.05      0.27 o 
  -6  -8   5        3.73        3.63      0.27 o 
  -5  -8   5        5.10        5.24      0.50 o 
  -4  -8   5        8.86        9.44      0.64 o 
  -3  -8   5        7.23        5.53      0.64 o 
  -2  -8   5        3.29        3.93      0.64 o 
  -1  -8   5        0.43        1.10      0.37 o 
   0  -8   5       10.52       10.23      0.78 o 
   1  -8   5       14.39       14.53      0.91 o 
   2  -8   5        0.48        0.87      0.32 o 
   3  -8   5        3.37        3.45      0.29 o 
  -6  -7   5        0.84        1.04      0.20 o 
  -5  -7   5       11.85       11.64      0.64 o 
  -4  -7   5        9.70       11.06      0.67 o 
  -3  -7   5       13.38       14.57      1.00 o 
  -2  -7   5       17.52       17.63      1.14 o 
  -1  -7   5        4.36        4.29      0.55 o 
   0  -7   5        0.16        0.00      0.23 o 
   1  -7   5        2.16        2.19      0.37 o 
   2  -7   5       42.13       47.37      2.19 o 
   3  -7   5        6.14        5.26      0.66 o 
   4  -7   5        1.66        2.92      0.37 o 
  -7  -6   5        2.69        2.30      0.30 o 
  -6  -6   5        3.17        2.61      0.35 o 
  -5  -6   5        2.28        2.82      0.37 o 
  -4  -6   5        3.31        3.78      0.42 o 
  -3  -6   5        0.31        0.55      0.32 o 
  -2  -6   5       18.22       17.18      1.14 o 
  -1  -6   5        2.64        2.83      0.41 o 
   0  -6   5        5.12        4.61      0.50 o 
   1  -6   5       66.48       73.26      3.25 o 
   2  -6   5       58.74       75.07      3.25 o 
   3  -6   5        7.31        8.80      0.50 o 
   4  -6   5       19.47       17.13      0.96 o 
  -7  -5   5        0.79        0.39      0.24 o 
  -6  -5   5       18.34       18.72      0.65 o 
  -5  -5   5       25.77       25.03      0.82 o 
  -4  -5   5        4.73        4.59      0.44 o 
  -3  -5   5       25.45       26.69      1.42 o 
  -2  -5   5        7.43        9.00      0.78 o 
  -1  -5   5       22.41       21.66      1.14 o 
   0  -5   5        1.29        1.74      0.32 o 
   1  -5   5       58.97       68.16      3.02 o 
   3  -5   5       43.40       45.17      2.06 o 
   4  -5   5        1.29        2.65      0.37 o 
  -8  -4   5        0.91        0.55      0.46 o 
  -7  -4   5        5.68        5.54      1.23 o 
  -6  -4   5        2.53        2.56      0.25 o 
  -5  -4   5       13.58       14.92      0.57 o 
  -4  -4   5       24.38       24.75      1.00 o 
  -3  -4   5        5.36        6.26      0.64 o 
  -2  -4   5      109.73      103.50      3.21 o 
  -1  -4   5       24.16       19.61      3.24 o 
   0  -4   5       13.47       14.98      0.87 o 
   1  -4   5       26.56       31.03      1.51 o 
   2  -4   5      219.79      266.58     10.85 o 
   3  -4   5      119.11      138.64      5.59 o 
   4  -4   5       20.29       17.96      1.01 o 
  -8  -3   5        3.31        2.83      0.55 o 
  -7  -3   5        3.73        3.21      0.35 o 
  -6  -3   5       21.34       19.11      0.66 o 
  -5  -3   5        7.88        6.97      0.39 o 
  -4  -3   5        2.50        3.02      0.26 o 
  -3  -3   5        7.03       11.89      1.76 o 
  -2  -3   5        2.33        3.12      0.27 o 
  -1  -3   5       26.82       19.81      1.13 o 
   0  -3   5        1.74        2.10      0.27 o 
   1  -3   5        8.14        6.80      0.50 o 
   2  -3   5        9.71        9.73      0.64 o 
   3  -3   5       63.37       67.89      2.97 o 
   4  -3   5        6.65        6.58      0.55 o 
  -8  -2   5        0.05        0.78      0.46 o 
  -7  -2   5        1.92        1.63      0.30 o 
  -6  -2   5        7.55        6.52      0.35 o 
  -5  -2   5       23.92       31.04      0.92 o 
  -4  -2   5       19.67       27.78      0.82 o 
  -3  -2   5        2.64        2.33      0.20 o 
  -2  -2   5       26.57       25.91      0.66 o 
  -1  -2   5       11.43       10.77      1.15 o 
   0  -2   5      116.20      119.64      5.09 o 
   1  -2   5       19.84       19.78      1.01 o 
   2  -2   5       87.14       92.18      3.94 o 
   3  -2   5      204.71      204.76      8.55 o 
   4  -2   5       43.40       46.27      1.97 o 
   5  -2   5        8.71        8.18      0.69 o 
  -8  -1   5        9.45        7.60      1.00 o 
  -7  -1   5        1.31        1.20      0.29 o 
  -6  -1   5        1.04        0.51      0.15 o 
  -5  -1   5       55.70       56.80      1.52 o 
  -4  -1   5      136.29      166.86      3.99 o 
  -3  -1   5      329.33      310.29      7.28 o 
  -2  -1   5        2.38        1.20      0.16 o 
  -1  -1   5        4.38        2.72      0.27 o 
   0  -1   5       89.15       74.40      3.21 o 
   1  -1   5       97.67      102.41      4.40 o 
   2  -1   5       47.23       44.26      1.40 o 
   3  -1   5        2.07        1.76      0.23 o 
   4  -1   5       20.80       21.98      1.10 o 
   5  -1   5        0.24        0.68      0.32 o 
  -8   0   5        0.69       -0.14      0.37 o 
  -7   0   5        7.96        6.87      0.98 o 
  -6   0   5        4.70        1.40      0.17 o 
  -5   0   5      163.12      180.28      3.74 o 
  -4   0   5      216.78      238.02      5.75 o 
  -3   0   5       21.04       20.39      0.61 o 
  -2   0   5        7.94       10.75      0.38 o 
  -1   0   5      159.13      113.84      6.97 o 
   0   0   5      356.96      314.93     13.00 o 
   1   0   5        8.71       10.01      0.44 o 
   2   0   5       23.06       20.95      0.74 o 
   3   0   5      106.85      100.36      2.94 o 
   4   0   5      110.12      116.02      4.67 o 
   5   0   5        0.68        0.32      0.27 o 
  -8   1   5        9.42        7.95      0.82 o 
  -7   1   5        1.35        1.63      0.66 o 
  -6   1   5        1.08        0.31      0.17 o 
  -5   1   5       55.68       57.47      1.30 o 
  -4   1   5      136.32      158.21      3.96 o 
  -3   1   5      329.00      300.77      6.30 o 
  -2   1   5        2.39        0.84      0.12 o 
  -1   1   5        4.56        3.40      0.22 o 
   0   1   5       89.42       72.66      3.21 o 
   1   1   5       97.95      103.32      4.40 o 
   2   1   5       47.16       46.41      1.44 o 
   3   1   5        1.97        1.55      0.23 o 
   4   1   5       20.63       21.47      1.10 o 
   5   1   5        0.28        0.59      0.27 o 
   6   1   5        0.34        0.37      0.23 o 
  -8   2   5        0.06        0.32      0.41 o 
  -7   2   5        1.96        1.96      0.46 o 
  -6   2   5        7.48        6.45      0.52 o 
  -5   2   5       23.74       31.64      0.90 o 
  -4   2   5       19.67       26.75      0.79 o 
  -3   2   5        2.67        2.26      0.17 o 
  -2   2   5       26.48       27.13      0.86 o 
  -1   2   5       11.43       11.51      1.27 o 
   0   2   5      115.84      120.14      5.14 o 
   1   2   5       19.87       19.28      1.05 o 
   2   2   5       87.36       92.36      3.41 o 
   3   2   5      204.88      205.45      6.66 o 
   4   2   5       43.52       41.93      1.92 o 
   5   2   5        8.84        8.22      0.59 o 
  -8   3   5        3.29        2.83      0.50 o 
  -7   3   5        3.81        2.88      0.50 o 
  -6   3   5       21.21       19.68      0.83 o 
  -5   3   5        7.95        6.82      0.35 o 
  -4   3   5        2.51        2.92      0.22 o 
  -3   3   5        7.18        9.51      0.37 o 
  -2   3   5        2.33        2.86      0.19 o 
  -1   3   5       27.21       22.45      1.65 o 
   0   3   5        1.77        2.15      0.32 o 
   1   3   5        8.00        6.58      0.55 o 
   2   3   5        9.56        9.81      0.48 o 
   3   3   5       63.01       66.66      2.05 o 
   4   3   5        6.49        7.67      0.55 o 
   5   3   5        2.18        1.64      0.32 o 
  -8   4   5        0.91        1.14      0.37 o 
  -7   4   5        5.76        4.89      0.64 o 
  -6   4   5        2.49        3.24      0.55 o 
  -5   4   5       13.67       15.01      0.53 o 
  -4   4   5       24.23       23.58      0.73 o 
  -3   4   5        5.35        5.49      0.31 o 
  -2   4   5      109.10      104.58      2.34 o 
  -1   4   5       24.25       22.65      0.71 o 
   0   4   5       13.62       15.80      0.91 o 
   1   4   5       26.61       30.02      1.55 o 
   2   4   5      220.46      257.07      6.50 o 
   3   4   5      119.22      128.51      4.38 o 
   4   4   5       20.34       20.56      1.01 o 
   5   4   5        0.96        1.64      0.27 o 
  -7   5   5        0.82        0.27      0.32 o 
  -6   5   5       18.20       18.55      1.23 o 
  -5   5   5       25.89       23.99      0.92 o 
  -4   5   5        4.72        4.14      0.37 o 
  -3   5   5       25.65       24.05      0.92 o 
  -2   5   5        7.43        8.64      0.36 o 
  -1   5   5       22.84       21.27      0.67 o 
   0   5   5        1.27        1.44      0.21 o 
   1   5   5       58.64       66.08      2.41 o 
   2   5   5       41.86       42.96      1.39 o 
   3   5   5       43.11       43.63      2.14 o 
   4   5   5        1.32        2.65      0.37 o 
   5   5   5        3.44        4.70      0.46 o 
  -7   6   5        2.73        1.96      0.41 o 
  -6   6   5        3.14        2.92      0.50 o 
  -5   6   5        2.32        3.53      0.33 o 
  -4   6   5        3.28        3.56      0.41 o 
  -3   6   5        0.31        0.11      0.16 o 
  -2   6   5       17.99       18.92      0.57 o 
  -1   6   5        2.65        2.79      0.23 o 
   0   6   5        5.10        4.27      0.34 o 
   1   6   5       66.50       71.90      2.62 o 
   2   6   5       59.00       70.60      1.95 o 
   3   6   5        7.25        8.59      0.41 o 
   4   6   5       19.41       18.18      0.91 o 
  -6   7   5        0.86        0.87      0.37 o 
  -5   7   5       11.89       10.67      0.75 o 
  -4   7   5        9.72        9.86      0.80 o 
  -3   7   5       13.31       13.01      0.55 o 
  -2   7   5       17.51       17.99      0.57 o 
  -1   7   5        4.44        4.63      0.29 o 
   0   7   5        0.16        0.51      0.21 o 
   1   7   5        2.17        2.07      0.33 o 
   2   7   5       42.13       44.77      1.33 o 
   3   7   5        6.06        4.93      0.33 o 
   4   7   5        1.66        2.28      0.32 o 
  -5   8   5        5.07        4.48      0.41 o 
  -4   8   5        8.85        8.45      0.64 o 
  -3   8   5        7.24        6.30      0.47 o 
  -2   8   5        3.35        4.05      0.28 o 
  -1   8   5        0.44        1.05      0.19 o 
   0   8   5       10.43       10.56      0.56 o 
   1   8   5       14.40       14.81      0.77 o 
   2   8   5        0.48        1.08      0.25 o 
   3   8   5        3.36        2.76      0.30 o 
  -4   9   5        8.73        7.40      0.55 o 
  -3   9   5       17.58       16.90      0.96 o 
  -2   9   5       15.50       16.44      0.54 o 
  -1   9   5        5.72        5.79      0.33 o 
   0   9   5        2.75        1.86      0.29 o 
   1   9   5        2.97        2.79      0.25 o 
   2   9   5        1.80        0.91      0.21 o 
  -4  10   5        8.56        5.48      0.46 o 
  -3  10   5        3.66        3.88      0.41 o 
  -2  10   5        1.07        0.87      0.22 o 
  -1  10   5        3.87        3.91      0.30 o 
   0  10   5        3.58        3.21      0.40 o 
   1  10   5        0.39       -0.08      0.20 o 
  -4  -9   6        2.62        2.17      0.34 o 
  -3  -9   6        7.53        6.72      0.48 o 
   0  -9   6        1.62        0.64      0.32 o 
   1  -9   6        0.16        0.00      0.23 o 
  -5  -8   6        7.15        5.22      0.71 o 
  -4  -8   6       15.22       15.80      0.73 o 
  -3  -8   6        9.50        9.92      0.52 o 
  -2  -8   6        4.27        3.29      0.55 o 
  -1  -8   6        1.51        1.83      0.37 o 
   0  -8   6        4.31        3.56      0.46 o 
   1  -8   6        2.12        1.92      0.37 o 
   2  -8   6        2.05        2.15      0.32 o 
  -6  -7   6        1.07        0.60      0.27 o 
  -5  -7   6        1.59        1.88      0.23 o 
  -4  -7   6        7.12        6.88      0.41 o 
  -3  -7   6        2.17        2.54      0.35 o 
  -2  -7   6        5.24        5.48      0.64 o 
  -1  -7   6        1.23        1.64      0.37 o 
   0  -7   6        0.91        0.59      0.27 o 
   1  -7   6       14.72       18.41      1.05 o 
   2  -7   6        0.31        0.18      0.23 o 
   3  -7   6        5.90        3.52      0.41 o 
  -6  -6   6        3.14        3.17      0.25 o 
  -5  -6   6        0.89        0.82      0.19 o 
  -4  -6   6       23.93       27.26      0.87 o 
  -3  -6   6       45.66       57.30      1.55 o 
  -2  -6   6        6.83        7.25      0.66 o 
  -1  -6   6        8.13        6.62      0.64 o 
   0  -6   6        3.95        3.74      0.46 o 
   1  -6   6       40.60       41.47      1.97 o 
   2  -6   6        3.82        2.92      0.41 o 
   3  -6   6       12.02       13.02      0.78 o 
  -7  -5   6        0.29        0.35      0.22 o 
  -6  -5   6        1.57        1.82      0.23 o 
  -5  -5   6       14.85       16.47      0.70 o 
  -4  -5   6       24.98       27.12      0.86 o 
  -3  -5   6        3.38        4.09      0.32 o 
  -2  -5   6       14.21       14.91      0.96 o 
  -1  -5   6        8.15        8.22      0.64 o 
   0  -5   6       37.52       35.88      1.78 o 
   1  -5   6       12.26       15.07      0.91 o 
   2  -5   6       15.40       15.76      0.96 o 
   3  -5   6        9.78       10.92      0.69 o 
   4  -5   6        6.81        4.34      0.41 o 
  -7  -4   6        7.06        7.71      0.94 o 
  -6  -4   6        1.35        1.61      0.22 o 
  -5  -4   6        0.58        0.59      0.26 o 
  -4  -4   6       48.63       58.04      1.59 o 
  -3  -4   6      117.21      135.95      3.39 o 
  -2  -4   6       10.72       13.97      0.56 o 
  -1  -4   6        2.50        2.51      0.37 o 
   0  -4   6        6.60        7.95      0.59 o 
   1  -4   6       83.09       80.76      3.66 o 
   2  -4   6       64.21       64.97      2.93 o 
   3  -4   6       14.18       14.43      0.87 o 
   4  -4   6        2.59        1.05      0.27 o 
  -7  -3   6        1.15        0.83      0.25 o 
  -6  -3   6        3.23        3.75      0.28 o 
  -5  -3   6       28.08       27.68      0.88 o 
  -4  -3   6       48.28       52.36      1.46 o 
  -3  -3   6        8.48        7.86      0.45 o 
  -2  -3   6       11.54       11.62      0.43 o 
  -1  -3   6        3.35        2.69      0.37 o 
   0  -3   6       11.19       10.09      0.64 o 
   1  -3   6        0.86        1.00      0.27 o 
   2  -3   6       30.57       33.73      1.65 o 
   3  -3   6       20.82       24.81      1.23 o 
  -8  -2   6        0.60        0.96      0.41 o 
  -7  -2   6        0.16       -0.07      0.62 o 
  -6  -2   6        3.85        3.65      0.28 o 
  -5  -2   6       26.14       24.18      0.78 o 
  -4  -2   6       52.01       55.26      1.51 o 
  -3  -2   6      175.41      181.76      4.45 o 
  -2  -2   6       37.08       35.63      0.98 o 
  -1  -2   6       23.07       22.34      1.14 o 
   0  -2   6       15.07       14.80      0.87 o 
   1  -2   6        2.39        2.79      0.37 o 
   2  -2   6      110.53      112.90      4.86 o 
   3  -2   6       32.16       32.91      1.55 o 
  -8  -1   6        0.51        0.32      0.37 o 
  -7  -1   6        1.59        1.48      0.46 o 
  -6  -1   6        3.17        5.41      0.42 o 
  -5  -1   6       47.10       42.62      1.21 o 
  -4  -1   6      117.50      131.41      3.19 o 
  -3  -1   6        2.59        3.57      0.32 o 
  -2  -1   6        3.87        4.32      0.27 o 
  -1  -1   6        4.81        4.34      1.01 o 
   0  -1   6        3.21        2.69      0.32 o 
   1  -1   6       23.59       25.54      1.33 o 
   2  -1   6        1.32        2.28      0.37 o 
   3  -1   6       68.31       68.45      3.07 o 
   4  -1   6       10.04       11.46      0.78 o 
  -8   0   6        0.58        1.05      0.41 o 
  -7   0   6        8.46        7.89      0.54 o 
  -6   0   6        1.20        1.03      0.49 o 
  -5   0   6      104.75       99.94      2.55 o 
  -4   0   6       25.72       26.56      0.81 o 
  -3   0   6      260.34      241.44      5.72 o 
  -2   0   6       61.36       45.96      1.27 o 
  -1   0   6       76.68       72.61      2.23 o 
   0   0   6        6.52        4.16      0.46 o 
   1   0   6       12.17       10.33      0.47 o 
   2   0   6       45.76       48.84      1.55 o 
   3   0   6       88.34       84.01      2.51 o 
   4   0   6        3.20        5.07      0.50 o 
   5   0   6       10.26       10.92      0.78 o 
  -8   1   6        0.53        0.68      0.37 o 
  -7   1   6        1.64        1.65      0.29 o 
  -6   1   6        3.16        5.29      0.32 o 
  -5   1   6       47.08       42.09      1.19 o 
  -4   1   6      117.39      124.95      3.16 o 
  -3   1   6        2.61        3.19      0.25 o 
  -2   1   6        3.92        4.54      0.34 o 
  -1   1   6        4.81        3.74      0.26 o 
   0   1   6        3.32        2.97      0.37 o 
   1   1   6       23.53       26.45      0.98 o 
   2   1   6        1.26        2.42      0.32 o 
   3   1   6       68.13       69.54      2.10 o 
   4   1   6       10.04       11.28      0.73 o 
   5   1   6        1.55        1.00      0.27 o 
  -8   2   6        0.60        1.00      0.37 o 
  -7   2   6        0.17        0.28      0.22 o 
  -6   2   6        3.79        3.90      0.28 o 
  -5   2   6       26.23       24.08      1.17 o 
  -4   2   6       52.04       55.17      1.47 o 
  -3   2   6      175.13      181.94      4.35 o 
  -2   2   6       37.11       35.04      1.42 o 
  -1   2   6       22.97       21.90      0.82 o 
   0   2   6       15.13       15.71      0.91 o 
   1   2   6        2.44        2.37      0.24 o 
   2   2   6      110.60      111.73      3.31 o 
   3   2   6       32.34       30.12      1.07 o 
   4   2   6       10.24        7.54      0.55 o 
   5   2   6       11.94       13.16      0.73 o 
  -7   3   6        1.17        0.82      0.37 o 
  -6   3   6        3.26        3.24      0.26 o 
  -5   3   6       28.07       28.25      0.86 o 
  -4   3   6       48.34       52.82      1.68 o 
  -3   3   6        8.50        8.40      0.46 o 
  -2   3   6       11.74       10.86      0.40 o 
  -1   3   6        3.34        2.50      0.59 o 
   0   3   6       11.06        8.59      0.69 o 
   1   3   6        0.81        1.00      0.32 o 
   2   3   6       30.31       32.60      1.46 o 
   3   3   6       20.61       23.94      1.26 o 
   4   3   6       15.54       14.94      0.82 o 
  -7   4   6        7.00        7.17      0.73 o 
  -6   4   6        1.35        1.44      0.23 o 
  -5   4   6        0.60        1.03      0.19 o 
  -4   4   6       48.62       58.90      1.84 o 
  -3   4   6      116.78      133.59      3.28 o 
  -2   4   6       10.75       15.18      0.57 o 
  -1   4   6        2.58        3.30      0.28 o 
   0   4   6        6.56        8.60      0.57 o 
   1   4   6       83.42       83.10      2.90 o 
   2   4   6       64.21       64.84      2.39 o 
   3   4   6       14.30       14.04      0.69 o 
   4   4   6        2.62        1.87      0.32 o 
  -7   5   6        0.28        0.59      0.37 o 
  -6   5   6        1.59        1.67      0.26 o 
  -5   5   6       14.84       14.71      1.39 o 
  -4   5   6       25.00       25.77      1.33 o 
  -3   5   6        3.40        3.63      0.35 o 
  -2   5   6       14.42       16.01      0.61 o 
  -1   5   6        8.11        8.14      0.46 o 
   0   5   6       37.35       36.96      1.47 o 
   1   5   6       12.33       16.23      0.81 o 
   2   5   6       15.23       15.86      0.59 o 
   3   5   6        9.78        9.54      0.44 o 
   4   5   6        6.84        5.57      0.46 o 
  -6   6   6        3.13        1.74      0.46 o 
  -5   6   6        0.91        0.37      0.23 o 
  -4   6   6       23.92       25.09      1.33 o 
  -3   6   6       45.47       52.28      1.77 o 
  -2   6   6        6.84        8.37      0.45 o 
  -1   6   6        8.23        7.72      0.45 o 
   0   6   6        3.95        3.94      0.41 o 
   1   6   6       40.77       39.93      1.59 o 
   2   6   6        3.73        3.09      0.28 o 
   3   6   6       12.03       12.24      0.73 o 
  -5   7   6        1.59        1.78      0.32 o 
  -4   7   6        7.09        6.35      0.59 o 
  -3   7   6        2.18        2.44      0.29 o 
  -2   7   6        5.28        5.77      0.39 o 
  -1   7   6        1.23        1.13      0.41 o 
   0   7   6        0.89        0.42      0.24 o 
   1   7   6       14.75       17.55      0.64 o 
   2   7   6        0.31       -0.14      0.16 o 
   3   7   6        5.87        4.43      0.41 o 
  -5   8   6        7.16        4.57      0.41 o 
  -4   8   6       15.21       13.48      0.82 o 
  -3   8   6        9.47       10.09      0.69 o 
  -2   8   6        4.28        4.94      0.43 o 
  -1   8   6        1.53        1.52      0.32 o 
   0   8   6        4.33        3.44      0.38 o 
   1   8   6        2.14        2.81      0.25 o 
   2   8   6        2.06        1.82      0.21 o 
  -4   9   6        2.59        1.64      0.27 o 
  -3   9   6        7.53        6.85      0.55 o 
  -2   9   6        5.39        5.35      0.46 o 
  -1   9   6        0.24        0.33      0.19 o 
   0   9   6        1.63        0.93      0.26 o 
   1   9   6        0.17        0.55      0.19 o 
  -2  10   6        0.54        1.00      0.27 o 
  -1  10   6        1.69        0.68      0.32 o 
  -4  -8   7        2.47        1.69      0.32 o 
  -3  -8   7        0.27        0.82      0.32 o 
   0  -8   7        0.91        0.96      0.27 o 
  -5  -7   7        0.30        0.54      0.17 o 
  -4  -7   7        0.04       -0.07      0.17 o 
  -3  -7   7       13.89       12.33      0.87 o 
  -1  -7   7        1.32        0.87      0.32 o 
   0  -7   7       17.65       16.22      0.96 o 
   1  -7   7        0.62        0.41      0.23 o 
   2  -7   7        5.25        6.26      0.50 o 
  -6  -6   7        0.37        0.63      0.17 o 
  -5  -6   7        1.18        0.46      0.39 o 
  -4  -6   7       20.69       20.21      0.82 o 
  -3  -6   7        2.12        2.28      0.50 o 
  -2  -6   7        3.77        3.06      0.50 o 
  -1  -6   7       10.16       11.10      0.78 o 
   0  -6   7       25.03       29.34      1.51 o 
   1  -6   7        3.54        3.93      0.46 o 
   2  -6   7        3.29        3.29      0.41 o 
  -6  -5   7        3.61        3.06      0.25 o 
  -5  -5   7       10.30       10.25      0.46 o 
  -4  -5   7        2.67        3.34      0.29 o 
  -3  -5   7       31.16       30.07      1.30 o 
  -2  -5   7        7.73        6.60      0.45 o 
  -1  -5   7        7.44        8.63      0.64 o 
   0  -5   7       20.42       22.25      1.23 o 
   1  -5   7       32.82       36.70      1.83 o 
   2  -5   7        2.73        4.06      0.46 o 
   3  -5   7        1.32        1.55      0.32 o 
  -7  -4   7        0.60        0.52      0.22 o 
  -6  -4   7        0.74        1.15      0.19 o 
  -5  -4   7       13.89       13.55      0.53 o 
  -4  -4   7       83.52       82.14      3.15 o 
  -3  -4   7        9.69        9.45      0.56 o 
  -2  -4   7       11.95       11.81      1.16 o 
  -1  -4   7        9.79       10.87      0.73 o 
   0  -4   7       69.44       84.52      3.80 o 
   1  -4   7       42.93       47.09      2.29 o 
   2  -4   7        9.59        9.64      0.69 o 
   3  -4   7        5.80        5.48      0.50 o 
  -7  -3   7        3.23        3.02      0.48 o 
  -6  -3   7        1.10        1.13      0.19 o 
  -5  -3   7        5.11        5.79      0.37 o 
  -4  -3   7        8.67        9.89      0.46 o 
  -3  -3   7       48.43       51.87      1.70 o 
  -2  -3   7       15.56       15.09      0.57 o 
  -1  -3   7        1.60        1.14      0.27 o 
   0  -3   7        1.27        1.28      0.27 o 
   1  -3   7       43.78       50.16      2.42 o 
   2  -3   7        3.99        4.52      0.50 o 
   3  -3   7        6.47        8.40      0.59 o 
  -7  -2   7        1.17        1.08      0.25 o 
  -6  -2   7        7.53        6.86      0.37 o 
  -5  -2   7       17.22       17.75      0.97 o 
  -4  -2   7       39.02       44.16      1.50 o 
  -3  -2   7        3.60        3.79      0.36 o 
  -2  -2   7       33.82       34.42      0.99 o 
  -1  -2   7        9.98        8.91      0.64 o 
   0  -2   7        5.16        5.71      0.55 o 
   1  -2   7       61.66       64.87      2.88 o 
   2  -2   7       23.97       24.26      1.28 o 
   3  -2   7        5.14        5.02      0.46 o 
  -7  -1   7       17.67       17.50      0.75 o 
  -6  -1   7       17.18       21.08      0.68 o 
  -5  -1   7       52.52       56.39      2.58 o 
  -4  -1   7       39.20       42.08      1.44 o 
  -3  -1   7       76.71       82.73      2.09 o 
  -2  -1   7       71.99       72.42      1.85 o 
  -1  -1   7       48.40       45.59      2.15 o 
   0  -1   7       15.99       12.93      0.82 o 
   1  -1   7        4.39        3.56      0.46 o 
   2  -1   7       14.42       16.22      0.96 o 
   3  -1   7        3.87        4.11      0.46 o 
  -7   0   7        5.67        4.81      0.42 o 
  -6   0   7       36.00       32.32      1.06 o 
  -5   0   7        3.10        3.11      0.31 o 
  -4   0   7        7.31       13.54      1.10 o 
  -3   0   7        0.01        0.37      0.17 o 
  -2   0   7       69.31       67.35      1.73 o 
  -1   0   7        2.92        1.87      0.37 o 
   0   0   7        0.64        2.24      0.37 o 
   1   0   7       11.84       11.83      0.78 o 
   2   0   7       58.64       63.63      2.88 o 
   3   0   7        0.01        0.18      0.23 o 
  -7   1   7       17.66       16.18      0.74 o 
  -6   1   7       17.15       20.37      0.68 o 
  -5   1   7       52.50       57.96      2.70 o 
  -4   1   7       39.17       43.35      1.44 o 
  -3   1   7       76.72       82.17      2.09 o 
  -2   1   7       72.04       71.79      2.12 o 
  -1   1   7       48.48       44.91      2.15 o 
   0   1   7       15.89       14.67      0.60 o 
   1   1   7        4.33        3.88      0.34 o 
   2   1   7       14.29       17.16      0.68 o 
   3   1   7        3.82        3.96      0.64 o 
  -7   2   7        1.16        0.95      0.25 o 
  -6   2   7        7.54        6.96      0.37 o 
  -5   2   7       17.25       18.28      0.74 o 
  -4   2   7       39.00       44.03      1.47 o 
  -3   2   7        3.61        3.92      0.29 o 
  -2   2   7       33.77       35.36      1.07 o 
  -1   2   7       10.06        8.64      0.51 o 
   0   2   7        5.21        5.66      0.59 o 
   1   2   7       61.78       62.17      1.95 o 
   2   2   7       24.14       24.20      0.91 o 
   3   2   7        5.23        4.67      0.79 o 
  -7   3   7        3.23        2.92      0.50 o 
  -6   3   7        1.09        1.04      0.19 o 
  -5   3   7        5.23        5.45      0.38 o 
  -4   3   7        8.65       10.46      0.52 o 
  -3   3   7       48.58       50.59      1.38 o 
  -2   3   7       15.58       16.61      0.61 o 
  -1   3   7        1.60        1.46      0.30 o 
   0   3   7        1.24        1.64      0.37 o 
   1   3   7       43.54       54.15      2.29 o 
   2   3   7        3.86        3.70      0.31 o 
   3   3   7        6.43        7.91      0.71 o 
  -6   4   7        0.72        0.68      0.23 o 
  -5   4   7       13.87       13.02      0.78 o 
  -4   4   7       83.22       87.30      3.48 o 
  -3   4   7        9.72        9.42      1.44 o 
  -2   4   7       11.92       13.38      0.54 o 
  -1   4   7        9.79       10.56      0.69 o 
   0   4   7       69.65       86.39      3.02 o 
   1   4   7       42.88       48.92      1.68 o 
   2   4   7        9.73       10.00      0.45 o 
   3   4   7        5.78        5.81      1.37 o 
  -6   5   7        3.63        3.01      0.32 o 
  -5   5   7       10.42       10.46      0.69 o 
  -4   5   7        2.66        2.88      0.41 o 
  -3   5   7       31.32       28.05      2.49 o 
  -2   5   7        7.76        7.19      0.43 o 
  -1   5   7        7.39        8.73      0.49 o 
   0   5   7       20.48       23.36      1.03 o 
   1   5   7       32.64       39.29      1.15 o 
   2   5   7        2.74        3.66      0.29 o 
   3   5   7        1.34        1.60      0.27 o 
  -5   6   7        1.17        0.18      0.23 o 
  -4   6   7       20.57       20.47      1.05 o 
  -3   6   7        2.13        2.20      0.48 o 
  -2   6   7        3.75        4.06      0.33 o 
  -1   6   7       10.17       12.06      0.69 o 
   0   6   7       25.12       29.45      1.23 o 
   1   6   7        3.45        3.57      0.29 o 
   2   6   7        3.33        3.01      0.25 o 
  -5   7   7        0.31        0.18      0.23 o 
  -4   7   7        0.04        0.27      0.23 o 
  -3   7   7       13.88       12.97      0.78 o 
  -2   7   7        5.38        4.36      0.33 o 
  -1   7   7        1.34        1.17      0.25 o 
   0   7   7       17.62       17.50      1.14 o 
   1   7   7        0.61        0.44      0.16 o 
  -4   8   7        2.48        2.19      0.32 o 
  -3   8   7        0.27        0.09      0.23 o 
  -2   8   7        0.24       -0.06      0.17 o 
  -1   8   7        2.36        1.86      0.23 o 
   0   8   7        0.91        0.83      0.18 o 
  -5  -6   8        0.74        1.19      0.27 o 
  -4  -6   8        0.09        0.10      0.22 o 
  -3  -6   8        1.12        0.73      0.32 o 
  -1  -6   8       29.23       22.12      1.23 o 
   0  -6   8        8.73        6.39      0.55 o 
  -5  -5   8        0.39        0.26      0.19 o 
  -4  -5   8        3.34        2.54      0.31 o 
  -3  -5   8        0.31        0.37      0.27 o 
  -1  -5   8        8.14        7.90      0.64 o 
   0  -5   8       18.92       16.86      0.96 o 
   1  -5   8        2.65        3.29      0.37 o 
  -6  -4   8        0.80        0.91      0.18 o 
  -5  -4   8        4.53        5.04      0.37 o 
  -4  -4   8        0.26        0.48      0.21 o 
  -3  -4   8        2.33        1.92      0.30 o 
  -2  -4   8        7.70        5.62      0.59 o 
  -1  -4   8       50.71       47.56      2.29 o 
   0  -4   8       35.90       37.12      1.78 o 
   2  -4   8        2.66        3.06      0.37 o 
  -6  -3   8        4.18        5.06      0.39 o 
  -5  -3   8        1.07        2.01      0.25 o 
  -4  -3   8        2.33        2.02      0.27 o 
  -3  -3   8        0.34        0.59      0.34 o 
  -2  -3   8        2.54        2.80      0.32 o 
  -1  -3   8        4.53        5.16      0.55 o 
   0  -3   8       14.53       14.57      0.87 o 
   1  -3   8        1.24        1.92      0.32 o 
   2  -3   8        1.43        2.05      0.32 o 
  -6  -2   8        1.47        1.41      0.25 o 
  -5  -2   8        5.72        5.91      0.41 o 
  -4  -2   8        0.16        0.03      0.21 o 
  -3  -2   8       30.42       32.68      1.16 o 
  -2  -2   8        9.97        9.24      0.51 o 
  -1  -2   8        9.91        9.87      0.69 o 
   0  -2   8       31.18       31.17      1.55 o 
   1  -2   8        6.78        7.67      0.59 o 
   2  -2   8        4.44        3.74      0.41 o 
  -6  -1   8       45.98       41.43      1.83 o 
  -5  -1   8        9.19       10.91      0.55 o 
  -4  -1   8        3.68        4.84      0.37 o 
  -3  -1   8        3.47        3.51      0.39 o 
  -2  -1   8        5.45        5.83      0.42 o 
  -1  -1   8        3.15        3.88      0.46 o 
   0  -1   8        3.58        2.97      0.41 o 
   1  -1   8        7.37        7.26      0.64 o 
   2  -1   8        6.65        8.68      0.64 o 
  -6   0   8        3.15        2.72      0.29 o 
  -5   0   8        6.27        7.50      0.46 o 
  -4   0   8        0.50        1.41      0.24 o 
  -3   0   8       84.67       95.41      2.39 o 
  -2   0   8       17.27       19.73      0.79 o 
  -1   0   8        1.92        1.37      0.32 o 
   0   0   8        5.11        4.29      0.50 o 
   1   0   8        8.27        7.08      0.64 o 
   2   0   8        1.04        0.64      0.27 o 
  -6   1   8       45.93       43.29      3.36 o 
  -5   1   8        9.20       10.76      0.51 o 
  -4   1   8        3.70        4.45      0.37 o 
  -3   1   8        3.45        3.13      0.28 o 
  -2   1   8        5.45        5.65      0.42 o 
  -1   1   8        3.07        4.11      0.50 o 
   0   1   8        3.55        2.88      0.41 o 
   1   1   8        7.32        7.76      0.69 o 
  -6   2   8        1.48        1.52      0.22 o 
  -5   2   8        5.70        6.02      0.40 o 
  -4   2   8        0.16        0.38      0.19 o 
  -3   2   8       30.39       33.91      0.98 o 
  -2   2   8       10.04        9.23      0.49 o 
  -1   2   8        9.95        8.77      0.69 o 
   0   2   8       31.17       31.44      1.60 o 
   1   2   8        6.89        7.56      0.42 o 
   2   2   8        4.53        3.34      0.35 o 
  -5   3   8        1.07        1.60      0.32 o 
  -4   3   8        2.41        2.15      0.37 o 
  -3   3   8        0.34        0.52      0.22 o 
  -2   3   8        2.52        2.77      0.28 o 
  -1   3   8        4.58        6.20      1.10 o 
   0   3   8       14.39       14.92      0.56 o 
   1   3   8        1.24        1.96      0.23 o 
   2   3   8        1.41        2.30      0.23 o 
  -5   4   8        4.44        5.02      0.46 o 
  -4   4   8        0.26        0.41      0.23 o 
  -3   4   8        2.31        1.38      0.25 o 
  -2   4   8        7.67        6.01      0.39 o 
  -1   4   8       50.83       51.47      2.31 o 
   0   4   8       35.73       36.20      1.08 o 
   1   4   8        4.60        4.19      0.31 o 
   2   4   8        2.67        2.01      0.59 o 
  -5   5   8        0.38        0.18      0.23 o 
  -4   5   8        3.41        3.42      0.41 o 
  -3   5   8        0.31       -0.14      0.23 o 
  -2   5   8       12.64       12.74      0.53 o 
  -1   5   8        8.28        8.34      0.59 o 
   0   5   8       18.81       17.32      0.61 o 
   1   5   8        2.71        2.55      0.25 o 
  -4   6   8        0.09       -0.14      0.18 o 
  -3   6   8        1.11        0.64      0.27 o 
  -2   6   8       10.38        7.29      0.41 o 
  -1   6   8       29.29       25.06      1.03 o 
   0   6   8        8.61        7.44      0.37 o 
  -3   7   8        0.36        0.27      0.23 o 
  -2   7   8        1.64        1.00      0.21 o 
  -1   7   8        3.12        2.62      0.26 o 
  -4  -4   9        1.59        1.23      0.27 o 
  -3  -4   9        0.82        0.78      0.32 o 
  -1  -4   9       16.88       14.16      0.87 o 
  -5  -3   9        2.00        1.46      0.27 o 
  -4  -3   9        2.38        2.48      0.34 o 
  -3  -3   9        0.90        0.55      0.27 o 
  -2  -3   9        1.80        0.55      0.32 o 
  -1  -3   9        5.64        6.99      0.55 o 
   0  -3   9        0.07        0.00      0.18 o 
  -5  -2   9        3.65        3.41      0.29 o 
  -4  -2   9        0.42        0.15      0.23 o 
  -3  -2   9        0.50        0.78      0.32 o 
  -2  -2   9        1.17        1.14      0.32 o 
  -1  -2   9       19.43       18.78      1.05 o 
   0  -2   9        4.41        3.79      0.41 o 
  -5  -1   9        0.20        0.24      0.18 o 
  -4  -1   9        0.83        0.91      0.22 o 
  -3  -1   9        2.84        2.28      0.37 o 
  -2  -1   9        2.56        1.78      0.37 o 
  -1  -1   9        1.77        1.51      0.32 o 
   0  -1   9       11.08        9.68      0.69 o 
   1  -1   9        3.69        3.65      0.41 o 
  -5   0   9        8.10        7.98      0.44 o 
  -4   0   9        0.13       -0.04      0.19 o 
  -3   0   9        0.08        0.50      0.27 o 
  -2   0   9        0.08        0.18      0.27 o 
  -1   0   9        6.31        7.40      0.55 o 
   0   0   9        5.30        6.94      0.55 o 
  -5   1   9        0.21        0.17      0.18 o 
  -4   1   9        0.83        0.68      0.27 o 
  -3   1   9        2.84        1.69      0.37 o 
  -2   1   9        2.53        1.55      0.26 o 
  -1   1   9        1.75        1.89      0.28 o 
   0   1   9       11.04       10.05      0.69 o 
   1   1   9        3.68        3.79      0.41 o 
  -5   2   9        3.67        4.34      0.41 o 
  -4   2   9        0.41        0.64      0.23 o 
  -3   2   9        0.53        0.50      0.27 o 
  -2   2   9        1.18        1.20      0.43 o 
  -1   2   9       19.43       19.14      1.05 o 
   0   2   9        4.46        3.56      0.41 o 
  -5   3   9        2.04        1.60      0.27 o 
  -4   3   9        2.37        2.19      0.32 o 
  -3   3   9        0.90        0.64      0.27 o 
  -2   3   9        1.88        1.12      0.23 o 
  -1   3   9        5.58        6.01      0.46 o 
   0   3   9        0.06        0.23      0.27 o 
  -4   4   9        1.58        1.10      0.27 o 
  -3   4   9        0.79        0.32      0.23 o 
  -2   4   9       12.42       11.19      0.52 o 
  -1   4   9       16.77       16.31      0.87 o 
                                                 
